# Supplementary material for: (±)-4a-(4-Nitro­benz­yl)-2,3,4,4a-tetra­hydro-1H-carbazole
Source: Acta Crystallogr Sect E Struct Rep Online. 2011 Jun 4;67(Pt 7):o1573. doi: 10.1107/S1600536811020277 (PMC3152074; doi:10.1107/S1600536811020277)
Supplement: Supplementary file 1 [file e-67-o1573-sup1.cif]

##############################################################################
#                                                                            #
# This CIF contains the data in a paper accepted for publication in          #
# Acta Crystallographica Section E. It conforms to the requirements of       #
# Notes for Authors for Acta Crystallographica Section E, and has been       #
# peer reviewed under the auspices of the IUCr Commission on Journals.       #
#                                                                            #
# Full details of the Crystallographic Information File format               #
# are given in the paper "The Crystallographic Information File (CIF):       #
# a New Standard Archive File for Crystallography" by S. R. Hall, F. H.      #
# Allen and I. D. Brown [Acta Cryst. (1991), A47, 655-685].                  #
#                                                                            #
# The current version of the core CIF dictionary is obtainable from          #
# ftp://ftp.iucr.org/pub/cif_core.dic.                                       #
#                                                                            #
# Software is freely available for graphical display of the structure(s)     #
# in this CIF. For information consult the CIF software page                 #
# http://www.iucr.org/resources/cif/software.                                #
#                                                                            #
# This file may be used for bona fide research purposes within the           #
# scientific community so long as proper attribution is given to the journal # 
# article from which it was obtained.                                        #
#                                                                            #
##############################################################################
data_I
_audit_creation_method
;
  Olex2 1.1
  (compiled 2011.02.15 svn.r1672, GUI svn.r3494)
;
_chemical_name_systematic
;
(+-)-4a-(4-Nitrobenzyl)-2,3,4,4a-tetrahydro-1<i>H</i>-carbazole
;
_chemical_name_common     ?
_chemical_formula_moiety     'C19 H18 N2 O2'
_chemical_formula_sum     'C19 H18 N2 O2'
_chemical_formula_iupac     'C19 H18 N2 O2'
_chemical_formula_weight     306.35
_chemical_melting_point     ?
_space_group_crystal_system     monoclinic
_space_group_name_H-M_alt     'P 21/c'
_space_group_name_Hall     '-P 2ybc'
loop_
    _space_group_symop_id
    _space_group_symop_operation_xyz
    1 'x, y, z'
    2 '-x, y+1/2, -z+1/2'
    3 '-x, -y, -z'
    4 'x, -y-1/2, z-1/2'
_cell_length_a     8.7266(3)
_cell_length_b     16.6916(6)
_cell_length_c     11.0857(4)
_cell_angle_alpha     90.00
_cell_angle_beta     105.790(4)
_cell_angle_gamma     90.00
_cell_volume     1553.82(10)
_cell_formula_units_Z     4
_cell_measurement_reflns_used     2290
_cell_measurement_theta_min     4.1409
_cell_measurement_theta_max     63.3083
_cell_measurement_temperature     295.0
_exptl_crystal_description     block
_exptl_crystal_colour     colourless
_exptl_crystal_size_max     0.5
_exptl_crystal_size_mid     0.4
_exptl_crystal_size_min     0.3
_exptl_crystal_density_diffrn     1.310
_exptl_crystal_density_meas     ?
_exptl_crystal_density_method     'not measured'
_exptl_crystal_F_000     648
_exptl_absorpt_coefficient_mu     0.688
_exptl_absorpt_correction_type     multi-scan
_exptl_absorpt_process_details     '(CrysAlis PRO; Agilent, 2010)'
_exptl_absorpt_correction_T_min     0.96665
_exptl_absorpt_correction_T_max     1.00000
_exptl_special_details
;
Empirical absorption correction using spherical harmonics,
implemented in SCALE3 ABSPACK scaling algorithm, CrysAlisPro
(Agilent Technologies, 2010)
;
_diffrn_ambient_temperature     295.0
_diffrn_radiation_type     'Cu K\a'
_diffrn_radiation_wavelength     1.5418
_diffrn_radiation_monochromator     mirror
_diffrn_measurement_device_type     'Agilent Xcalibur Sapphire3 Gemini ultra'
_diffrn_measurement_method     \w
_diffrn_detector_area_resol_mean     16.0288
_diffrn_reflns_number     4772
_diffrn_reflns_av_R_equivalents     0.0162
_diffrn_reflns_theta_min     4.92
_diffrn_reflns_theta_max     63.40
_diffrn_reflns_theta_full     63.40
_diffrn_measured_fraction_theta_max     0.981
_diffrn_measured_fraction_theta_full     0.981
_diffrn_reflns_limit_h_min     -9
_diffrn_reflns_limit_h_max     10
_diffrn_reflns_limit_k_min     -19
_diffrn_reflns_limit_k_max     15
_diffrn_reflns_limit_l_min     -12
_diffrn_reflns_limit_l_max     12
_diffrn_standards_number     ?
_diffrn_standards_interval_count     ?
_diffrn_standards_interval_time     ?
_diffrn_standards_decay_%     ?
_refine_special_details
;
Refinement of <i>F</i>^2^ against ALL reflections. The weighted <i>R</i>-factor
<i>wR</i> and goodness of fit <i>S</i> are based on <i>F</i>^2^, conventional
<i>R</i>-factors <i>R</i> are based on <i>F</i>, with <i>F</i> set to zero for
negative <i>F</i>^2^. The threshold expression of <i>F</i>^2^ >
\s(<i>F</i>^2^) is used only for calculating <i>R</i>-factors(gt) <i>etc</i>.
and is not relevant to the choice of reflections for refinement.
<i>R</i>-factors based on <i>F</i>^2^ are statistically about twice as large
as those based on <i>F</i>, and <i>R</i>- factors based on ALL data will be
even larger.
;
_reflns_number_total     2479
_reflns_number_gt     2089
_reflns_threshold_expression     I>2\s(I)
_refine_ls_structure_factor_coef     Fsqd
_refine_ls_matrix_type     full
_refine_ls_R_factor_all     0.0498
_refine_ls_R_factor_gt     0.0424
_refine_ls_wR_factor_gt     0.1091
_refine_ls_wR_factor_ref     0.1162
_refine_ls_goodness_of_fit_ref     1.039
_refine_ls_restrained_S_all     1.039
_refine_ls_number_reflns     2479
_refine_ls_number_parameters     208
_refine_ls_number_restraints     0
_refine_ls_hydrogen_treatment     constr
_refine_ls_weighting_scheme     calc
_refine_ls_weighting_details
         'calc w=1/[\s^2^(Fo^2^)+(0.0530P)^2^+0.3423P] where P=(Fo^2^+2Fc^2^)/3'
_atom_sites_solution_hydrogens     geom
_atom_sites_solution_primary     direct
_atom_sites_solution_secondary     difmap
_refine_ls_shift/su_max     0.000
_refine_ls_shift/su_mean     0.000
_refine_diff_density_max     0.335
_refine_diff_density_min     -0.265
_refine_ls_extinction_method     none
_refine_ls_extinction_coef     ?
loop_
    _atom_type_symbol
    _atom_type_description
    _atom_type_scat_dispersion_real
    _atom_type_scat_dispersion_imag
    _atom_type_scat_source
    'C' 'C' 0.0181 0.0091
                         'International Tables Vol C Tables 4.2.6.8 and 6.1.1.4'
    'H' 'H' 0.0000 0.0000
                         'International Tables Vol C Tables 4.2.6.8 and 6.1.1.4'
    'N' 'N' 0.0311 0.0180
                         'International Tables Vol C Tables 4.2.6.8 and 6.1.1.4'
    'O' 'O' 0.0492 0.0322
                         'International Tables Vol C Tables 4.2.6.8 and 6.1.1.4'
_computing_data_collection
;
CrysAlis PRO (Agilent, 2010)
;
_computing_cell_refinement
;
CrysAlis PRO (Agilent, 2010)
;
_computing_data_reduction
;
CrysAlis PRO (Agilent, 2010)
;
_computing_structure_solution     'SHELXS97 (Sheldrick, 2008)'
_computing_structure_refinement     'SHELXL97 (Sheldrick, 2008)'
_computing_molecular_graphics
;
ORTEPIII (Burnett & Johnson, 1996) and ORTEP-3 for Windows (Farrugia,
1997)
;
_computing_publication_material
;
publCIF (Westrip, 2010)
;
loop_
    _atom_site_type_symbol
    _atom_site_label
    _atom_site_fract_x
    _atom_site_fract_y
    _atom_site_fract_z
    _atom_site_U_iso_or_equiv
    _atom_site_adp_type
    _atom_site_calc_flag
    _atom_site_refinement_flags
    _atom_site_occupancy
    _atom_site_symmetry_multiplicity
    _atom_site_disorder_assembly
    _atom_site_disorder_group
    N N1 -0.00300(17) 0.11252(9) 0.00877(13) 0.0508(4) Uani d . 1 1 . .
    N N2 -0.40823(18) -0.06469(10) 0.32518(16) 0.0606(4) Uani d . 1 1 . .
    O O1 -0.45120(19) -0.11644(11) 0.24495(19) 0.0981(6) Uani d . 1 1 . .
    O O2 -0.4868(2) -0.04523(13) 0.39422(19) 0.1103(7) Uani d . 1 1 . .
    C C2 -0.26031(19) -0.02163(10) 0.33128(15) 0.0474(4) Uani d . 1 1 . .
    C C4 -0.0688(2) 0.26406(11) 0.22420(17) 0.0546(5) Uani d . 1 1 . .
    H H4 -0.0133 0.2842 0.3020 0.066 Uiso calc R 1 1 . .
    C C5 -0.1638(2) -0.04885(11) 0.26058(16) 0.0522(4) Uani d . 1 1 . .
    H H5 -0.1906 -0.0946 0.2115 0.063 Uiso calc R 1 1 . .
    C C6 0.01239(19) 0.06249(10) 0.33455(14) 0.0447(4) Uani d . 1 1 . .
    C C7 -0.0266(2) -0.00705(11) 0.26372(16) 0.0517(4) Uani d . 1 1 . .
    H H7 0.0409 -0.0256 0.2178 0.062 Uiso calc R 1 1 . .
    C C8 -0.0060(2) 0.20306(10) 0.16888(15) 0.0457(4) Uani d . 1 1 . .
    C C9 0.14637(19) 0.15610(11) 0.21010(15) 0.0465(4) Uani d . 1 1 . .
    C C10 -0.2232(2) 0.04547(11) 0.40556(16) 0.0512(4) Uani d . 1 1 . .
    H H10 -0.2883 0.0621 0.4547 0.061 Uiso calc R 1 1 . .
    C C11 -0.0874(2) 0.08749(11) 0.40559(15) 0.0490(4) Uani d . 1 1 . .
    H H11 -0.0620 0.1335 0.4542 0.059 Uiso calc R 1 1 . .
    C C12 0.2623(2) 0.05042(12) 0.08696(19) 0.0601(5) Uani d . 1 1 . .
    H H12A 0.2364 0.0237 0.0063 0.072 Uiso calc R 1 1 . .
    H H12B 0.2832 0.0099 0.1521 0.072 Uiso calc R 1 1 . .
    C C13 -0.09041(19) 0.17322(10) 0.05232(15) 0.0471(4) Uani d . 1 1 . .
    C C14 0.1591(2) 0.10996(11) 0.33379(15) 0.0503(4) Uani d . 1 1 . .
    H H14A 0.2492 0.0737 0.3487 0.060 Uiso calc R 1 1 . .
    H H14B 0.1803 0.1480 0.4024 0.060 Uiso calc R 1 1 . .
    C C15 0.1269(2) 0.10175(10) 0.09656(15) 0.0477(4) Uani d . 1 1 . .
    C C16 0.2976(2) 0.20659(12) 0.22068(19) 0.0603(5) Uani d . 1 1 . .
    H H16A 0.2777 0.2442 0.1515 0.072 Uiso calc R 1 1 . .
    H H16B 0.3214 0.2372 0.2980 0.072 Uiso calc R 1 1 . .
    C C17 -0.2169(2) 0.29487(12) 0.1613(2) 0.0623(5) Uani d . 1 1 . .
    H H17 -0.2597 0.3370 0.1965 0.075 Uiso calc R 1 1 . .
    C C18 -0.3009(2) 0.26371(13) 0.04740(19) 0.0636(5) Uani d . 1 1 . .
    H H18 -0.4011 0.2842 0.0079 0.076 Uiso calc R 1 1 . .
    C C20 0.4094(2) 0.10320(15) 0.1016(2) 0.0743(6) Uani d . 1 1 . .
    H H20A 0.5013 0.0695 0.1060 0.089 Uiso calc R 1 1 . .
    H H20B 0.3941 0.1375 0.0286 0.089 Uiso calc R 1 1 . .
    C C22 -0.2390(2) 0.20246(13) -0.00932(17) 0.0588(5) Uani d . 1 1 . .
    H H22 -0.2957 0.1817 -0.0864 0.071 Uiso calc R 1 1 . .
    C C23 0.4413(2) 0.15502(15) 0.2191(2) 0.0717(6) Uani d . 1 1 . .
    H H23A 0.4675 0.1208 0.2926 0.086 Uiso calc R 1 1 . .
    H H23B 0.5321 0.1894 0.2230 0.086 Uiso calc R 1 1 . .
loop_
    _atom_site_aniso_label
    _atom_site_aniso_U_11
    _atom_site_aniso_U_22
    _atom_site_aniso_U_33
    _atom_site_aniso_U_12
    _atom_site_aniso_U_13
    _atom_site_aniso_U_23
    N1 0.0533(8) 0.0569(9) 0.0419(7) -0.0040(7) 0.0123(6) -0.0011(6)
    N2 0.0532(9) 0.0588(10) 0.0678(10) -0.0018(8) 0.0132(8) 0.0018(8)
    O1 0.0780(11) 0.0826(11) 0.1356(16) -0.0255(9) 0.0322(10) -0.0397(11)
    O2 0.0896(12) 0.1405(18) 0.1213(14) -0.0460(12) 0.0636(11) -0.0443(13)
    C2 0.0457(9) 0.0468(9) 0.0473(9) 0.0012(7) 0.0087(7) 0.0058(8)
    C4 0.0638(11) 0.0508(10) 0.0518(10) -0.0033(9) 0.0201(8) -0.0001(8)
    C5 0.0608(11) 0.0441(10) 0.0511(10) -0.0018(8) 0.0143(8) -0.0053(8)
    C6 0.0473(9) 0.0479(9) 0.0363(8) 0.0040(7) 0.0070(7) 0.0062(7)
    C7 0.0590(11) 0.0489(10) 0.0510(10) 0.0048(8) 0.0214(8) -0.0013(8)
    C8 0.0490(9) 0.0456(9) 0.0435(8) -0.0043(7) 0.0145(7) 0.0031(7)
    C9 0.0444(9) 0.0513(10) 0.0426(9) -0.0050(7) 0.0097(7) -0.0003(7)
    C10 0.0499(10) 0.0577(11) 0.0475(9) 0.0047(8) 0.0160(8) -0.0008(8)
    C11 0.0550(10) 0.0481(10) 0.0420(8) 0.0014(8) 0.0102(7) -0.0042(7)
    C12 0.0594(11) 0.0656(12) 0.0577(11) 0.0043(9) 0.0203(9) -0.0031(9)
    C13 0.0484(9) 0.0517(10) 0.0415(9) -0.0037(8) 0.0124(7) 0.0057(7)
    C14 0.0493(9) 0.0576(11) 0.0410(9) -0.0017(8) 0.0070(7) 0.0018(8)
    C15 0.0491(9) 0.0507(10) 0.0445(9) -0.0049(8) 0.0151(7) 0.0012(7)
    C16 0.0561(11) 0.0632(12) 0.0595(11) -0.0159(9) 0.0121(9) -0.0002(9)
    C17 0.0689(12) 0.0556(11) 0.0716(12) 0.0104(9) 0.0346(10) 0.0123(10)
    C18 0.0522(11) 0.0729(13) 0.0675(12) 0.0094(10) 0.0196(9) 0.0230(11)
    C20 0.0561(12) 0.0945(16) 0.0787(14) 0.0032(11) 0.0295(10) 0.0032(12)
    C22 0.0514(10) 0.0734(13) 0.0487(10) -0.0020(9) 0.0090(8) 0.0098(9)
    C23 0.0458(10) 0.0912(16) 0.0780(14) -0.0130(10) 0.0165(9) 0.0027(12)
_geom_special_details
;
All e.s.d.'s (except the e.s.d. in the dihedral angle between two l.s. planes)
are estimated using the full covariance matrix. The cell e.s.d.'s are taken
into account individually in the estimation of e.s.d.'s in distances, angles
and torsion angles; correlations between e.s.d.'s in cell parameters are only
used when they are defined by crystal symmetry. An approximate (isotropic)
treatment of cell e.s.d.'s is used for estimating e.s.d.'s involving l.s.
planes.
;
loop_
    _geom_bond_atom_site_label_1
    _geom_bond_atom_site_label_2
    _geom_bond_site_symmetry_2
    _geom_bond_distance
    _geom_bond_publ_flag
    N1 C13 . 1.429(2) ?
    N1 C15 . 1.290(2) ?
    C2 N2 . 1.463(2) ?
    C2 C5 . 1.375(2) ?
    C2 C10 . 1.376(2) ?
    N2 O1 . 1.223(2) ?
    N2 O2 . 1.203(2) ?
    C4 H4 . 0.9300 ?
    C4 C8 . 1.377(2) ?
    C4 C17 . 1.389(3) ?
    C5 H5 . 0.9300 ?
    C5 C7 . 1.378(2) ?
    C6 C7 . 1.391(2) ?
    C6 C11 . 1.387(2) ?
    C6 C14 . 1.508(2) ?
    C7 H7 . 0.9300 ?
    C8 C9 . 1.503(2) ?
    C8 C13 . 1.394(2) ?
    C9 C14 . 1.550(2) ?
    C9 C15 . 1.523(2) ?
    C9 C16 . 1.543(2) ?
    C10 H10 . 0.9300 ?
    C10 C11 . 1.377(2) ?
    C11 H11 . 0.9300 ?
    C12 H12A . 0.9700 ?
    C12 H12B . 0.9700 ?
    C12 C15 . 1.487(2) ?
    C12 C20 . 1.529(3) ?
    C13 C22 . 1.380(2) ?
    C14 H14A . 0.9700 ?
    C14 H14B . 0.9700 ?
    C16 H16A . 0.9700 ?
    C16 H16B . 0.9700 ?
    C16 C23 . 1.525(3) ?
    C17 H17 . 0.9300 ?
    C17 C18 . 1.378(3) ?
    C18 H18 . 0.9300 ?
    C18 C22 . 1.384(3) ?
    C20 H20A . 0.9700 ?
    C20 H20B . 0.9700 ?
    C20 C23 . 1.525(3) ?
    C22 H22 . 0.9300 ?
    C23 H23A . 0.9700 ?
    C23 H23B . 0.9700 ?
loop_
    _geom_angle_atom_site_label_1
    _geom_angle_atom_site_label_2
    _geom_angle_atom_site_label_3
    _geom_angle_site_symmetry_1
    _geom_angle_site_symmetry_3
    _geom_angle
    _geom_angle_publ_flag
    C15 N1 C13 . . 106.51(14) ?
    C5 C2 N2 . . 118.76(16) ?
    C5 C2 C10 . . 121.97(16) ?
    C10 C2 N2 . . 119.26(16) ?
    O1 N2 C2 . . 118.20(17) ?
    O2 N2 C2 . . 119.10(17) ?
    O2 N2 O1 . . 122.58(18) ?
    C8 C4 H4 . . 120.7 ?
    C8 C4 C17 . . 118.61(18) ?
    C17 C4 H4 . . 120.7 ?
    C2 C5 H5 . . 120.6 ?
    C2 C5 C7 . . 118.76(16) ?
    C7 C5 H5 . . 120.6 ?
    C7 C6 C14 . . 120.87(15) ?
    C11 C6 C7 . . 118.46(16) ?
    C11 C6 C14 . . 120.67(15) ?
    C5 C7 C6 . . 120.96(16) ?
    C5 C7 H7 . . 119.5 ?
    C6 C7 H7 . . 119.5 ?
    C4 C8 C9 . . 132.56(16) ?
    C4 C8 C13 . . 120.21(16) ?
    C13 C8 C9 . . 107.22(14) ?
    C8 C9 C14 . . 111.88(13) ?
    C8 C9 C15 . . 99.71(13) ?
    C8 C9 C16 . . 113.94(15) ?
    C15 C9 C14 . . 113.58(14) ?
    C15 C9 C16 . . 106.80(14) ?
    C16 C9 C14 . . 110.48(13) ?
    C2 C10 H10 . . 120.7 ?
    C2 C10 C11 . . 118.51(16) ?
    C11 C10 H10 . . 120.7 ?
    C6 C11 H11 . . 119.4 ?
    C10 C11 C6 . . 121.29(16) ?
    C10 C11 H11 . . 119.4 ?
    H12A C12 H12B . . 108.3 ?
    C15 C12 H12A . . 109.9 ?
    C15 C12 H12B . . 109.9 ?
    C15 C12 C20 . . 108.74(17) ?
    C20 C12 H12A . . 109.9 ?
    C20 C12 H12B . . 109.9 ?
    C8 C13 N1 . . 111.75(15) ?
    C22 C13 N1 . . 126.84(16) ?
    C22 C13 C8 . . 121.40(17) ?
    C6 C14 C9 . . 114.16(13) ?
    C6 C14 H14A . . 108.7 ?
    C6 C14 H14B . . 108.7 ?
    C9 C14 H14A . . 108.7 ?
    C9 C14 H14B . . 108.7 ?
    H14A C14 H14B . . 107.6 ?
    N1 C15 C9 . . 114.72(15) ?
    N1 C15 C12 . . 125.36(16) ?
    C12 C15 C9 . . 119.35(15) ?
    C9 C16 H16A . . 109.1 ?
    C9 C16 H16B . . 109.1 ?
    H16A C16 H16B . . 107.9 ?
    C23 C16 C9 . . 112.31(17) ?
    C23 C16 H16A . . 109.1 ?
    C23 C16 H16B . . 109.1 ?
    C4 C17 H17 . . 119.7 ?
    C18 C17 C4 . . 120.70(19) ?
    C18 C17 H17 . . 119.7 ?
    C17 C18 H18 . . 119.4 ?
    C17 C18 C22 . . 121.25(18) ?
    C22 C18 H18 . . 119.4 ?
    C12 C20 H20A . . 109.3 ?
    C12 C20 H20B . . 109.3 ?
    H20A C20 H20B . . 107.9 ?
    C23 C20 C12 . . 111.70(16) ?
    C23 C20 H20A . . 109.3 ?
    C23 C20 H20B . . 109.3 ?
    C13 C22 C18 . . 117.80(18) ?
    C13 C22 H22 . . 121.1 ?
    C18 C22 H22 . . 121.1 ?
    C16 C23 C20 . . 111.76(16) ?
    C16 C23 H23A . . 109.3 ?
    C16 C23 H23B . . 109.3 ?
    C20 C23 H23A . . 109.3 ?
    C20 C23 H23B . . 109.3 ?
    H23A C23 H23B . . 107.9 ?
data_global
_journal_date_recd_electronic     2011-05-08
_journal_date_accepted     2011-05-27
_journal_name_full     'Acta Crystallographica, Section E'
_journal_year     2011
_journal_volume     67
_journal_issue      7
_journal_page_first     o1573
_journal_page_last     o1573
_journal_paper_category     QO
_journal_coeditor_code     DN2687
_publ_contact_author_name     'Hua Zhou'
_publ_contact_author_address
;
Department of Food Science and Engineering
Jinan University
Guangzhou 510632
People's Republic of China
;
_publ_contact_author_email     'zhouhua5460@jnu.edu.cn'
_publ_contact_author_fax     ?
_publ_contact_author_phone     '+862085226630'
_publ_section_title
;
(+-)-4a-(4-Nitrobenzyl)-2,3,4,4a-tetrahydro-1<i>H</i>-carbazole
;
loop_
    _publ_author_name
    _publ_author_footnote
    _publ_author_address
    'Zhou, Hua' .
;
Department of Food Science and Engineering
Jinan University
Guangzhou 510632
People's Republic of China
;
    'Ou, Shi-Yi' .
;
Department of Food Science and Engineering
Jinan University
Guangzhou 510632
People's Republic of China
;
    'Yan, Ri-An' .
;
Department of Food Science and Engineering
Jinan University
Guangzhou 510632
People's Republic of China
;
    'Liao, Xiao-Jian' .
;
Department of Chemistry
Jinan University
Guangzhou 510632
People's Republic of China
;
