# Supplementary material for: (±)-4a-(4-Nitro­benz­yl)-2,3,4,4a-tetra­hydro-1H-carbazole
Source: Acta Crystallogr Sect E Struct Rep Online. 2011 Jun 4;67(Pt 7):o1573. doi: 10.1107/S1600536811020277 (PMC3152074; doi:10.1107/S1600536811020277)
Supplement: Supplementary file 2 [file e-67-o1573-Isup2.hkl]

# 
# h,k,l, Fc-squared, Fo-squared, sigma(Fo-squared) and status flag 
# 
data_I
_shelx_title ' ZHOUMEIYUN_0503_1 in P21/c 14' 
_shelx_refln_list_code          4 
_shelx_F_calc_maximum       88.84 
_exptl_crystal_F_000       648.00 
_reflns_d_resolution_high  0.8622 
 
loop_ 
 _symmetry_equiv_pos_as_xyz 
 'x, y, z' 
 '-x, y+1/2, -z+1/2' 
 '-x, -y, -z' 
 'x, -y-1/2, z-1/2' 
 
_cell_length_a     8.7266 
_cell_length_b    16.6916 
_cell_length_c    11.0857 
_cell_angle_alpha  90.000 
_cell_angle_beta  105.790 
_cell_angle_gamma  90.000 
 
_shelx_F_squared_multiplier     1.000 
 
loop_ 
 _refln_index_h 
 _refln_index_k 
 _refln_index_l 
 _refln_F_squared_calc 
 _refln_F_squared_meas 
 _refln_F_squared_sigma 
 _refln_observed_status 
   2   0   0     1100.66     1012.93     18.63 o 
   3   0   0      127.40       98.08      4.99 o 
   4   0   0     3300.18     3301.08     25.70 o 
   5   0   0      132.84      119.34      8.91 o 
   6   0   0       56.02       62.18      4.22 o 
   7   0   0      682.63      729.98     15.80 o 
   8   0   0       58.56       63.56      4.76 o 
   9   0   0       20.87       20.40      2.41 o 
   1   1   0       61.79       79.02      2.05 o 
   2   1   0     2145.02     2062.72     10.44 o 
   3   1   0     1050.89     1006.66     11.27 o 
   4   1   0     2541.44     2506.50     55.24 o 
   5   1   0      323.74      336.91     11.48 o 
   6   1   0      548.78      545.01      8.78 o 
   7   1   0       65.86       64.63      3.34 o 
   8   1   0      215.39      227.20      6.32 o 
   9   1   0       25.89       23.70      1.86 o 
   0   2   0     1650.52     1487.81     10.20 o 
   1   2   0      243.81      261.93      2.42 o 
   2   2   0      947.91      978.88     11.87 o 
   3   2   0      859.65      876.76     12.42 o 
   4   2   0      270.29      274.88      7.98 o 
   5   2   0      248.93      240.74      9.05 o 
   6   2   0        5.84        8.20      1.16 o 
   7   2   0        6.63        6.18      1.14 o 
   8   2   0      114.70      123.61      6.10 o 
   9   2   0       14.90       13.22      1.37 o 
   2   3   0       37.36       38.19      1.18 o 
   3   3   0     1424.56     1493.20     16.78 o 
   4   3   0     1542.92     1574.04     24.65 o 
   5   3   0      220.13      207.28      8.07 o 
   6   3   0       76.76       78.52      2.74 o 
   7   3   0        6.93        8.24      1.22 o 
   8   3   0      145.18      148.65     11.66 o 
   9   3   0       27.71       28.36      2.91 o 
   0   4   0       99.50       95.64      3.59 o 
   1   4   0      191.20      174.39     13.69 o 
   2   4   0     3967.99     3851.59     22.92 o 
   3   4   0     2203.52     2202.43     34.20 o 
   4   4   0     2249.67     2599.58     26.42 o 
   5   4   0      147.24      150.74      7.14 o 
   6   4   0       10.72        8.34      1.21 o 
   7   4   0      154.66      154.88      5.31 o 
   8   4   0        1.40        4.59      1.40 o 
   9   4   0       23.94       23.17      1.87 o 
   1   5   0        0.03        1.42      0.44 o 
   2   5   0       92.60       89.90      2.76 o 
   3   5   0      201.76      234.24      6.85 o 
   4   5   0       76.37       84.17      7.13 o 
   5   5   0       15.29       17.45      3.57 o 
   6   5   0       11.77       11.48      1.47 o 
   7   5   0       40.69       40.11      2.74 o 
   8   5   0       41.53       41.10      3.83 o 
   9   5   0        7.98        5.02      0.92 o 
   0   6   0     1924.52     1702.96     14.79 o 
   1   6   0       11.87       11.08      1.14 o 
   2   6   0      168.22      176.33      4.68 o 
   3   6   0       40.37       37.78      2.88 o 
   4   6   0       67.39       57.05      6.21 o 
   5   6   0        0.33       -0.40      1.21 o 
   6   6   0        0.02       -0.54      0.69 o 
   7   6   0        5.70       11.55      1.54 o 
   8   6   0        1.29        4.38      0.70 o 
   9   6   0        3.90        4.06      0.81 o 
   1   7   0        2.89        3.98      1.06 o 
   2   7   0       29.00       33.55      8.25 o 
   3   7   0       91.98      114.34      8.46 o 
   4   7   0      613.69      651.01     21.98 o 
   5   7   0       14.45       11.24      1.33 o 
   6   7   0        4.56        1.91      0.81 o 
   7   7   0       19.12       18.70      1.36 o 
   8   7   0       58.29       54.79      2.11 o 
   0   8   0      349.96      361.06     12.52 o 
   1   8   0        7.55        5.32      1.94 o 
   2   8   0      376.66      327.06     13.75 o 
   3   8   0       45.49       52.76      6.10 o 
   4   8   0       44.38       38.52      5.66 o 
   5   8   0       38.39       36.87      2.57 o 
   6   8   0       26.46       23.21      1.48 o 
   7   8   0       21.37       29.77      1.66 o 
   8   8   0       18.22       18.00      1.18 o 
   1   9   0      271.35      261.45     16.18 o 
   2   9   0      188.33      189.19     11.07 o 
   3   9   0       42.16       29.51      4.83 o 
   4   9   0       76.53       83.71      3.77 o 
   5   9   0       74.53       68.09      3.68 o 
   6   9   0        0.13        0.08      0.74 o 
   7   9   0       17.81       20.70      1.62 o 
   8   9   0        9.72        6.71      0.86 o 
   0  10   0       77.01       68.50      6.38 o 
   1  10   0      398.14      388.81     15.94 o 
   2  10   0       76.08       65.46      7.03 o 
   3  10   0      154.35      177.32      6.06 o 
   4  10   0       34.88       34.97      2.58 o 
   5  10   0       21.28       24.35      2.33 o 
   6  10   0        5.48        4.77      1.02 o 
   7  10   0        3.91        4.75      1.04 o 
   8  10   0       22.99       16.38      2.10 o 
   1  11   0       19.51       19.58      4.01 o 
   2  11   0        9.02        7.55      0.98 o 
   3  11   0        6.24        8.99      1.11 o 
   4  11   0      214.25      225.69      7.00 o 
   5  11   0        1.97        1.33      1.28 o 
   6  11   0       80.39       89.26      8.42 o 
   7  11   0        0.11        0.36      0.59 o 
   0  12   0      305.53      319.78      7.18 o 
   1  12   0       68.76       76.69      2.93 o 
   2  12   0      160.71      157.07      4.33 o 
   3  12   0       19.46       26.37      1.87 o 
   4  12   0      440.32      447.40      9.50 o 
   5  12   0      130.40      133.40      5.31 o 
   6  12   0       32.95       37.17      2.76 o 
   7  12   0        5.84        6.31      1.08 o 
   1  13   0        2.18        2.30      0.70 o 
   2  13   0       14.16       17.35      1.57 o 
   3  13   0      152.57      172.25      6.01 o 
   4  13   0       58.19       56.89      3.41 o 
   5  13   0        0.01        0.92      0.97 o 
   6  13   0       19.00       21.22      2.72 o 
   7  13   0        6.15        6.83      1.00 o 
   0  14   0       34.21       37.33      2.72 o 
   1  14   0        2.70        1.74      0.58 o 
   2  14   0        1.43        0.28      0.81 o 
   3  14   0      111.09      124.62      7.35 o 
   4  14   0       33.54       30.58      2.49 o 
   5  14   0       45.72       50.07      3.04 o 
   6  14   0        0.02       -0.28      0.57 o 
   1  15   0        0.16       -0.45      0.64 o 
   2  15   0        2.08        3.32      1.05 o 
   3  15   0       20.86       21.59      3.21 o 
   4  15   0       25.22       22.08      3.04 o 
   5  15   0        3.32        2.99      0.89 o 
   6  15   0        1.03       -0.32      0.74 o 
   0  16   0        0.36       -0.26      0.71 o 
   1  16   0        0.01        0.78      0.61 o 
   2  16   0       65.86       63.70      3.59 o 
   3  16   0       73.09       72.30      5.36 o 
   4  16   0       18.07       14.65      2.41 o 
   5  16   0       47.17       53.34      3.95 o 
   1  17   0       15.56       13.03      1.59 o 
   2  17   0       34.35       36.05      3.74 o 
   3  17   0        7.19        5.62      1.69 o 
   4  17   0       21.84       18.82      2.47 o 
   0  18   0       94.22       88.31      5.44 o 
   1  18   0       14.29       16.34      2.41 o 
   2  18   0       20.75       14.30      2.27 o 
   3  18   0        3.65        2.82      1.14 o 
   1  19   0        9.11        8.90      1.64 o 
  -9   1   1        8.23        7.63      1.86 o 
  -8   1   1       46.11       45.31      5.73 o 
  -7   1   1      122.51      119.90      4.49 o 
  -6   1   1       67.73       55.32      6.52 o 
  -5   1   1      210.86      213.00      7.97 o 
  -4   1   1        0.58        0.93      0.47 o 
  -3   1   1      113.09      110.24      2.10 o 
  -2   1   1      106.95      110.41      2.00 o 
  -1   1   1      149.54      141.32      2.03 o 
   0   1   1       85.58       75.56      1.27 o 
   1   1   1      744.60      786.91      8.01 o 
   2   1   1       81.59       85.42      3.38 o 
   3   1   1     1097.38     1101.77     14.45 o 
   4   1   1      189.17      188.72      6.04 o 
   5   1   1      366.23      354.33     11.43 o 
   6   1   1       27.60       29.82      2.11 o 
   7   1   1       61.79       64.19      3.35 o 
   8   1   1        0.26        0.74      0.65 o 
   9   1   1        0.78        0.52      0.48 o 
  -9   2   1       23.64       22.53      1.87 o 
  -8   2   1       14.65       18.01      1.86 o 
  -7   2   1      333.69      338.17      7.47 o 
  -6   2   1      116.11      109.54      6.69 o 
  -5   2   1        2.08        2.89      1.44 o 
  -4   2   1      172.10      165.43      4.52 o 
  -3   2   1        4.35        2.06      0.56 o 
  -2   2   1        4.61        8.76      0.63 o 
  -1   2   1     1301.16     1290.35      8.57 o 
   0   2   1     3746.15     3360.54     31.23 o 
   1   2   1     7263.22     7047.79     26.17 o 
   2   2   1        1.92        1.51      0.39 o 
   3   2   1       78.96       62.16      3.60 o 
   4   2   1      119.46      122.47     13.29 o 
   5   2   1       18.85       23.94      2.56 o 
   6   2   1        7.37        8.46      0.98 o 
   7   2   1       35.40       29.94      2.28 o 
   8   2   1       10.79        8.37      1.27 o 
   9   2   1        0.97        1.43      0.76 o 
  -9   3   1       52.31       47.78      3.91 o 
  -8   3   1      245.74      246.82      6.46 o 
  -7   3   1       22.45       19.27      1.85 o 
  -6   3   1       26.95       28.80      1.66 o 
  -5   3   1        4.09        3.49      1.80 o 
  -4   3   1        0.04        2.04      0.54 o 
  -3   3   1       14.62       16.92      1.42 o 
  -2   3   1     2558.29     2439.05     11.95 o 
   0   3   1     6831.28     6075.36     24.97 o 
   1   3   1     4469.36     4319.40     35.79 o 
   2   3   1      107.25       83.37      2.77 o 
   3   3   1       55.22       73.42      4.04 o 
   4   3   1      610.13      664.63     13.82 o 
   5   3   1       14.54       11.49      1.66 o 
   6   3   1        0.47        2.03      0.72 o 
   7   3   1        1.81        1.33      0.96 o 
   8   3   1        1.42        1.53      0.93 o 
   9   3   1        5.63        4.32      0.85 o 
  -9   4   1       16.25       14.50      2.20 o 
  -8   4   1       95.99      104.01      6.17 o 
  -7   4   1        0.56        0.29      0.64 o 
  -6   4   1       99.89       95.38      3.79 o 
  -5   4   1       21.71       20.97      3.69 o 
  -4   4   1       11.84       10.66      1.34 o 
  -3   4   1      438.59      449.73      9.06 o 
  -2   4   1     3817.30     3638.37     15.74 o 
  -1   4   1       68.81       64.35      2.27 o 
   0   4   1     1606.34     1586.34     12.16 o 
   1   4   1     5458.77     5230.40     23.64 o 
   2   4   1       11.05       12.64      1.37 o 
   3   4   1       17.30       20.08      1.90 o 
   4   4   1      356.14      383.48     10.88 o 
   5   4   1      117.77      112.30      8.95 o 
   6   4   1       26.84       26.88      2.18 o 
   7   4   1      510.16      530.17     21.12 o 
   8   4   1       19.37       11.85      2.13 o 
   9   4   1        6.92        6.21      1.46 o 
  -9   5   1       57.01       62.14      2.42 o 
  -8   5   1      133.59      139.62      4.89 o 
  -7   5   1       21.08       23.90      2.13 o 
  -6   5   1      187.92      184.93      5.41 o 
  -5   5   1        2.60        1.31      1.37 o 
  -4   5   1       43.74       40.84      3.30 o 
  -3   5   1       20.00       20.81      1.64 o 
  -2   5   1     1101.93     1085.48      8.53 o 
  -1   5   1     1082.16     1054.57      9.29 o 
   0   5   1        2.62        1.86      0.89 o 
   1   5   1        1.26        1.82      0.38 o 
   2   5   1      221.22      233.18     10.25 o 
   3   5   1       18.77       12.22      2.63 o 
   4   5   1        2.10       -1.66      1.66 o 
   5   5   1      231.39      229.20      6.35 o 
   6   5   1        0.12        1.26      0.66 o 
   7   5   1       58.06       57.24      3.30 o 
   8   5   1       21.57       22.81      2.04 o 
   9   5   1       45.68       42.66      2.44 o 
  -9   6   1       82.50       74.66      3.05 o 
  -8   6   1        2.15        2.29      0.76 o 
  -7   6   1        1.06        1.14      0.71 o 
  -6   6   1        1.68        0.84      0.63 o 
  -5   6   1        0.25       -2.00      2.00 o 
  -4   6   1      406.18      430.90     10.96 o 
  -3   6   1     4437.10     4565.08     28.55 o 
  -2   6   1       23.50       38.06      1.86 o 
  -1   6   1      237.08      253.05      9.05 o 
   0   6   1     1068.76     1047.78     19.00 o 
   1   6   1        0.95        1.25      0.48 o 
   2   6   1       94.51      156.84      8.66 o 
   3   6   1       70.32      103.34      7.94 o 
   4   6   1      554.42      538.47     19.76 o 
   5   6   1       12.82        7.97      1.19 o 
   6   6   1       12.19       12.02      2.24 o 
   7   6   1       35.30       34.56      2.14 o 
   8   6   1        1.17        0.67      0.57 o 
  -9   7   1        0.66        1.05      0.40 o 
  -8   7   1       29.49       27.48      1.54 o 
  -7   7   1        5.08        3.97      0.97 o 
  -6   7   1       27.39       33.41      2.65 o 
  -5   7   1      183.97      192.22      8.01 o 
  -4   7   1     1161.71     1195.71     28.72 o 
  -3   7   1      498.11      436.38     10.22 o 
  -2   7   1      246.43      246.68      5.64 o 
  -1   7   1       70.59       65.85      2.84 o 
   0   7   1      426.55      408.38      6.94 o 
   1   7   1       49.36       59.43      5.15 o 
   2   7   1      143.18      122.26      8.17 o 
   3   7   1      416.33      445.07     17.24 o 
   4   7   1      293.72      265.20     14.52 o 
   5   7   1      179.71      181.20      5.34 o 
   6   7   1       19.94       18.32      1.34 o 
   7   7   1        0.38        0.71      0.64 o 
   8   7   1        9.89       12.76      2.28 o 
  -8   8   1       29.31       29.75      1.80 o 
  -7   8   1       73.85       66.79      2.88 o 
  -6   8   1      170.97      191.61      8.79 o 
  -5   8   1        4.58       10.43      2.05 o 
  -4   8   1       72.24       61.88      7.02 o 
  -3   8   1       69.09       69.15      6.72 o 
  -2   8   1       35.91       30.52      2.78 o 
  -1   8   1        4.53        1.63      0.60 o 
   0   8   1       98.51      107.16      3.82 o 
   1   8   1      318.35      322.85     12.79 o 
   2   8   1       19.06       22.93      3.86 o 
   3   8   1      855.67      861.16     25.29 o 
   4   8   1      155.39      165.54      4.07 o 
   5   8   1       19.78       26.24      1.50 o 
   6   8   1        0.13       -0.50      0.50 o 
   7   8   1        4.12        4.46      0.86 o 
   8   8   1        8.87        7.71      1.56 o 
  -8   9   1       32.26       40.20      2.61 o 
  -7   9   1        0.36       -0.72      0.72 o 
  -6   9   1       64.84       63.52      4.08 o 
  -5   9   1       36.29       24.46      2.22 o 
  -4   9   1       46.19       47.37      2.33 o 
  -3   9   1       19.80       16.04      3.53 o 
  -2   9   1      812.63      816.65     15.02 o 
  -1   9   1      380.51      370.92      9.83 o 
   0   9   1      234.18      227.50      7.65 o 
   1   9   1      358.06      310.80      9.23 o 
   2   9   1      136.34      114.78      9.01 o 
   3   9   1       27.57       21.96      4.27 o 
   4   9   1      155.95      150.03      4.41 o 
   5   9   1      643.85      677.76      9.14 o 
   6   9   1       22.33       25.65      1.85 o 
   7   9   1       55.27       59.37      2.70 o 
   8   9   1       29.17       20.26      2.23 o 
  -8  10   1        2.37        1.02      0.83 o 
  -7  10   1        3.71        7.85      1.32 o 
  -6  10   1       19.91       26.28      2.44 o 
  -5  10   1        5.94        3.67      0.99 o 
  -4  10   1      111.30      120.39      4.69 o 
  -3  10   1       32.70       32.74      2.34 o 
  -2  10   1       62.82       60.86      6.66 o 
  -1  10   1      305.28      296.94     14.14 o 
   0  10   1      619.59      645.83     21.09 o 
   1  10   1       11.96       14.30      2.17 o 
   2  10   1      257.77      203.28     12.66 o 
   3  10   1       15.51       13.75      1.54 o 
   4  10   1       46.18       43.46      2.25 o 
   5  10   1       51.93       53.19      2.62 o 
   6  10   1        8.01        8.59      1.13 o 
   7  10   1        0.13        0.82      2.17 o 
  -8  11   1        3.55        2.90      0.76 o 
  -7  11   1        0.04       -0.13      0.60 o 
  -6  11   1        0.22        1.35      0.83 o 
  -5  11   1       96.53       98.98      4.65 o 
  -4  11   1      257.22      252.67      7.02 o 
  -3  11   1       40.35       40.40      2.20 o 
  -2  11   1        2.62        3.76      0.73 o 
  -1  11   1        0.06       -1.25      1.48 o 
   0  11   1      334.95      311.18     14.72 o 
   1  11   1       12.44        8.17      2.70 o 
   2  11   1       31.01       33.01      1.88 o 
   3  11   1        0.00        0.30      0.67 o 
   4  11   1      259.64      253.49      7.00 o 
   5  11   1       75.42       79.91      5.91 o 
   6  11   1        2.52        3.08      1.66 o 
   7  11   1        0.01        0.68      0.93 o 
  -7  12   1        0.84        0.59      0.59 o 
  -6  12   1        9.56       10.93      1.58 o 
  -5  12   1        4.15        3.11      0.97 o 
  -4  12   1      124.60      138.87      5.33 o 
  -3  12   1      202.83      211.23      5.69 o 
  -2  12   1       17.12       16.62      1.45 o 
  -1  12   1       81.76       78.60      3.01 o 
   0  12   1        0.33        1.06      0.54 o 
   1  12   1       23.93       26.10      1.73 o 
   2  12   1        0.02        0.31      0.54 o 
   3  12   1      111.76      125.26      6.99 o 
   4  12   1      466.47      473.11      9.72 o 
   5  12   1        9.69        9.27      1.48 o 
   6  12   1        0.28        1.54      1.04 o 
   7  12   1        0.46       -0.25      1.18 o 
  -7  13   1        4.11        5.12      0.96 o 
  -6  13   1        6.35        3.45      0.94 o 
  -5  13   1        7.28        5.98      1.31 o 
  -4  13   1       57.81       56.44      3.45 o 
  -3  13   1      100.97      100.11      3.63 o 
  -2  13   1       11.24       11.99      1.36 o 
  -1  13   1       17.27       22.00      1.72 o 
   0  13   1      174.65      165.93      4.54 o 
   1  13   1      131.03      136.51      5.69 o 
   2  13   1       53.44       56.58      3.92 o 
   3  13   1      214.60      228.98      9.74 o 
   4  13   1        0.28        0.09      1.52 o 
   5  13   1       11.27        9.58      1.45 o 
   6  13   1       23.82       26.06      2.10 o 
  -6  14   1        1.70       -0.08      0.59 o 
  -5  14   1        6.57        6.02      1.26 o 
  -4  14   1      231.18      241.61      6.88 o 
  -3  14   1      658.07      710.66     12.31 o 
  -2  14   1        2.72        2.28      0.81 o 
  -1  14   1      120.69      137.26      4.32 o 
   0  14   1        0.68        0.86      0.65 o 
   1  14   1       57.71       65.65      2.55 o 
   2  14   1        0.37        0.20      0.73 o 
   3  14   1       82.30       79.06      5.88 o 
   4  14   1      170.04      180.63      8.53 o 
   5  14   1        0.28       -0.59      0.59 o 
   6  14   1       10.76       11.93      1.34 o 
  -6  15   1        1.30        1.03      0.58 o 
  -5  15   1        1.59        3.06      0.90 o 
  -4  15   1       62.54       74.67      5.45 o 
  -3  15   1      107.68      124.96      5.18 o 
  -2  15   1       63.53       54.25      3.44 o 
  -1  15   1       16.45       18.52      1.68 o 
   0  15   1        8.30        7.17      1.07 o 
   1  15   1        1.68        0.97      0.53 o 
   2  15   1       33.16       39.12      3.24 o 
   3  15   1      171.35      182.91      8.71 o 
   4  15   1       12.33       11.28      2.27 o 
   5  15   1       12.42       11.04      1.96 o 
  -5  16   1        0.09        0.16      0.78 o 
  -4  16   1        0.80        0.19      0.84 o 
  -3  16   1       19.36       20.53      2.91 o 
  -2  16   1        9.40        9.71      1.51 o 
  -1  16   1       27.63       31.81      2.13 o 
   0  16   1        0.13        0.12      0.59 o 
   1  16   1       25.68       24.32      2.25 o 
   2  16   1      117.49      122.36      7.24 o 
   3  16   1       69.91       67.45      5.14 o 
   4  16   1        0.15        0.76      0.79 o 
   5  16   1       39.16       45.82      3.46 o 
  -4  17   1       31.08       30.95      3.08 o 
  -3  17   1        2.28        2.70      1.17 o 
  -2  17   1       19.23       22.53      2.07 o 
  -1  17   1        0.24        0.89      0.78 o 
   0  17   1        0.06        0.14      0.60 o 
   1  17   1       33.37       34.87      2.57 o 
   2  17   1        3.02        6.00      1.67 o 
   3  17   1        0.01        0.57      0.75 o 
   4  17   1       47.45       51.42      3.77 o 
  -3  18   1        0.20       -0.51      0.85 o 
  -2  18   1        0.99        0.37      0.79 o 
  -1  18   1       11.19       11.05      1.53 o 
   0  18   1      119.85      126.61      4.49 o 
   1  18   1       37.53       35.59      3.50 o 
   2  18   1       23.83       20.51      2.59 o 
   3  18   1       23.54       21.16      2.47 o 
   1  19   1        6.55        7.75      1.51 o 
  -9   0   2       38.25       31.17      3.21 o 
  -8   0   2      187.76      195.85      8.39 o 
  -7   0   2     1254.08     1265.21     19.95 o 
  -6   0   2      676.65      600.00     20.40 o 
  -5   0   2        9.10        7.40      1.43 o 
  -4   0   2       74.40       83.97      4.21 o 
  -3   0   2     1824.68     1847.98     11.64 o 
  -2   0   2     6082.13     5719.15     49.12 o 
  -1   0   2     5564.29     4890.79     25.39 o 
   0   0   2     7789.79     6790.13     32.81 o 
   1   0   2     2848.33     2925.37     21.33 o 
   2   0   2       78.78       60.56      3.13 o 
   3   0   2       61.07       58.12      3.61 o 
   4   0   2      233.91      271.63     13.16 o 
   5   0   2      649.09      610.75     22.29 o 
   6   0   2        0.76        0.33      0.77 o 
   7   0   2        1.82        2.17      1.11 o 
   8   0   2       27.18       29.26      3.08 o 
   9   0   2       11.25       10.77      1.14 o 
 -10   1   2       22.36       20.71      2.12 o 
  -9   1   2        0.88        0.72      0.77 o 
  -8   1   2       24.06       22.74      2.33 o 
  -7   1   2      152.90      146.09      6.90 o 
  -6   1   2      718.97      592.02     20.25 o 
  -5   1   2       19.68       25.11      6.02 o 
  -4   1   2       14.29       13.60      1.19 o 
  -3   1   2       45.96       37.00      1.31 o 
  -2   1   2      139.29      124.06      1.73 o 
  -1   1   2     4657.42     4174.00     16.61 o 
   1   1   2     6958.04     6968.51     28.17 o 
   2   1   2      376.75      394.73      6.59 o 
   3   1   2       13.71       14.54      1.55 o 
   4   1   2       99.11       91.90      6.30 o 
   5   1   2       31.76       23.71      3.25 o 
   6   1   2      122.66      127.28      4.46 o 
   7   1   2       13.89       15.28      1.70 o 
   8   1   2        2.05        1.27      0.68 o 
   9   1   2        3.89        4.21      0.63 o 
  -9   2   2        0.54        1.63      0.68 o 
  -8   2   2       26.48       27.32      3.09 o 
  -7   2   2      196.57      193.51      8.04 o 
  -6   2   2        0.00        1.19      0.74 o 
  -5   2   2      184.72      194.04      7.22 o 
  -4   2   2        0.09        0.52      0.36 o 
  -3   2   2      141.05      152.18      2.73 o 
  -2   2   2      123.36      149.48      1.85 o 
  -1   2   2     5429.49     5121.02     19.37 o 
   0   2   2      116.05      118.12      2.49 o 
   1   2   2     5876.56     6023.28     26.95 o 
   2   2   2       12.69       16.03      1.95 o 
   3   2   2       10.36       12.11      1.84 o 
   4   2   2        0.27        0.75      0.63 o 
   5   2   2      560.21      527.27     19.39 o 
   6   2   2        6.12        6.69      1.57 o 
   7   2   2       34.61       30.34      2.33 o 
   8   2   2        0.19       -0.55      0.56 o 
   9   2   2        5.63        4.43      0.85 o 
  -9   3   2       13.33       14.08      1.50 o 
  -8   3   2       34.06       32.34      2.41 o 
  -7   3   2      212.36      226.64      6.24 o 
  -6   3   2        0.60        0.62      0.60 o 
  -5   3   2       20.86       15.22      3.35 o 
  -4   3   2     1645.54     1696.86     15.23 o 
  -3   3   2      674.72      608.06      6.92 o 
  -2   3   2     2805.04     2850.98     14.98 o 
  -1   3   2     5146.06     4949.03     34.77 o 
   0   3   2      158.18      159.29      4.08 o 
   1   3   2     6539.22     6677.47     50.23 o 
   2   3   2      224.42      238.10      6.35 o 
   3   3   2     2575.46     2727.00     24.45 o 
   4   3   2       36.02       23.84      2.92 o 
   5   3   2       58.62       56.01      2.61 o 
   6   3   2      236.12      242.65      9.09 o 
   7   3   2        0.46        1.17      1.04 o 
   8   3   2        9.63        8.51      1.28 o 
   9   3   2       22.42       22.66      1.84 o 
  -9   4   2       27.69       31.63      3.16 o 
  -8   4   2       23.03       31.91      3.45 o 
  -7   4   2       24.50       31.54      3.33 o 
  -6   4   2        0.89        0.38      0.47 o 
  -5   4   2       12.72        6.67      2.30 o 
  -4   4   2      157.49      175.31      6.46 o 
  -3   4   2     7892.91     8071.00     38.23 o 
  -2   4   2      796.10      826.23      9.29 o 
  -1   4   2     6862.53     6436.39     21.44 o 
   0   4   2      428.54      456.28      7.48 o 
   1   4   2     6521.39     6462.35     31.14 o 
   2   4   2      858.86      922.98     14.99 o 
   3   4   2       95.66       87.60      6.22 o 
   4   4   2       53.32       61.51      6.54 o 
   5   4   2       78.51       78.10      3.46 o 
   6   4   2       14.57       18.15      3.35 o 
   7   4   2        1.59        0.74      1.00 o 
   8   4   2       34.86       36.48      2.58 o 
  -9   5   2      112.48      127.98      6.05 o 
  -8   5   2       46.81       52.99      4.33 o 
  -7   5   2        1.00        0.75      0.66 o 
  -6   5   2       30.58       28.27      3.00 o 
  -5   5   2      555.55      518.02     18.66 o 
  -4   5   2      254.16      270.74      8.35 o 
  -3   5   2     1523.47     1549.66     16.13 o 
  -2   5   2      633.23      647.01      8.81 o 
  -1   5   2     1104.46     1065.93     14.22 o 
   0   5   2      463.81      440.48      7.90 o 
   1   5   2     2643.85     2570.10     34.54 o 
   2   5   2       23.67       27.54      7.01 o 
   3   5   2      543.37      519.28     17.79 o 
   4   5   2       18.62       24.45      4.28 o 
   5   5   2        0.60        2.10      1.27 o 
   6   5   2       55.02       47.07      2.98 o 
   7   5   2        7.72       11.64      3.06 o 
   8   5   2       15.85       16.65      2.30 o 
  -9   6   2        5.53        5.02      0.73 o 
  -8   6   2       11.36        7.30      1.95 o 
  -7   6   2        6.22        7.91      1.21 o 
  -6   6   2       53.47       55.02      2.98 o 
  -5   6   2       12.30        7.44      2.44 o 
  -4   6   2       28.60       32.64      3.10 o 
  -3   6   2     1482.16     1512.11     13.27 o 
  -2   6   2        8.85       19.16      1.67 o 
  -1   6   2       31.16       30.75      2.39 o 
   0   6   2      436.13      421.30      8.30 o 
   1   6   2        9.47        8.60      1.34 o 
   2   6   2        9.63       17.83      1.93 o 
   3   6   2      184.52      212.78     11.95 o 
   4   6   2      123.85      117.18      9.70 o 
   5   6   2        0.60        0.76      0.63 o 
   6   6   2       36.09       40.20      2.32 o 
   7   6   2      328.04      339.73      7.96 o 
   8   6   2       36.36       38.56      2.46 o 
  -9   7   2       24.71       24.52      2.27 o 
  -8   7   2        8.03        6.19      1.07 o 
  -7   7   2       68.45       86.14      3.93 o 
  -6   7   2       46.71       63.53      4.19 o 
  -5   7   2      150.28      174.44      7.53 o 
  -4   7   2      207.54      188.66      8.16 o 
  -3   7   2       32.92       32.51      2.08 o 
  -2   7   2      799.93      815.83     11.33 o 
  -1   7   2      196.62      217.89      5.25 o 
   0   7   2      752.74      750.66     17.02 o 
   1   7   2      297.56      302.39      7.81 o 
   2   7   2      257.01      296.16     13.33 o 
   3   7   2      388.98      371.66     16.51 o 
   4   7   2        7.42        6.58      1.08 o 
   5   7   2       46.23       54.88      3.09 o 
   6   7   2        6.88        9.23      1.36 o 
   7   7   2       24.39       20.81      2.01 o 
   8   7   2        0.28       -0.52      0.54 o 
  -9   8   2        5.18        6.18      1.39 o 
  -8   8   2        0.53       -0.75      0.75 o 
  -7   8   2       72.21       65.57      5.30 o 
  -6   8   2      352.19      359.64     11.92 o 
  -5   8   2      130.74      138.22      7.01 o 
  -4   8   2        3.62        4.44      2.16 o 
  -3   8   2      282.85      292.16      7.24 o 
  -2   8   2       44.92       46.44      2.92 o 
  -1   8   2       62.23       59.23      3.91 o 
   0   8   2       49.06       49.09      5.37 o 
   1   8   2      320.82      295.76     12.76 o 
   2   8   2      117.94       91.91      7.87 o 
   3   8   2      167.63      134.97     10.39 o 
   4   8   2       86.57       75.35      2.84 o 
   5   8   2       68.26       63.69      2.76 o 
   6   8   2       81.17       80.28      3.19 o 
   7   8   2       75.75       70.73      3.44 o 
   8   8   2        2.65        1.75      0.56 o 
  -8   9   2       10.79       12.80      1.56 o 
  -7   9   2       16.26       18.56      2.06 o 
  -6   9   2       35.21       47.90      3.23 o 
  -5   9   2      294.69      329.09     11.27 o 
  -4   9   2       30.17       35.81      2.23 o 
  -3   9   2        0.55        1.21      1.41 o 
  -2   9   2        4.79        4.91      1.14 o 
  -1   9   2        0.03       -0.31      1.16 o 
   0   9   2       25.17       27.47      2.22 o 
   1   9   2       13.82       16.93      3.42 o 
   2   9   2        2.42        1.30      1.16 o 
   3   9   2        0.77        0.22      0.51 o 
   4   9   2      198.90      190.30      4.66 o 
   5   9   2       84.39       91.20      3.68 o 
   6   9   2        0.83        1.02      0.58 o 
   7   9   2       25.94       31.46      2.19 o 
  -8  10   2        9.82        7.79      1.19 o 
  -7  10   2        0.08        0.16      0.70 o 
  -6  10   2       44.64       48.69      3.31 o 
  -5  10   2        5.88        8.58      1.81 o 
  -4  10   2       12.78       11.90      1.27 o 
  -3  10   2        5.08        4.60      0.79 o 
  -2  10   2       46.70       40.06      3.69 o 
  -1  10   2        0.04        0.84      1.07 o 
   0  10   2       29.00       32.88      4.75 o 
   1  10   2      375.91      331.33     10.58 o 
   2  10   2       16.14       16.56      3.73 o 
   3  10   2      380.01      392.68      6.87 o 
   4  10   2      719.18      736.58      9.38 o 
   5  10   2       78.67       70.55      3.02 o 
   6  10   2        0.00       -0.25      0.60 o 
   7  10   2       22.25       22.00      2.51 o 
  -8  11   2       26.10       28.42      2.03 o 
  -7  11   2        4.32        3.61      0.94 o 
  -6  11   2        3.81        4.54      1.14 o 
  -5  11   2      188.18      187.12      6.36 o 
  -4  11   2      391.36      434.10      7.58 o 
  -3  11   2        0.66        0.14      0.43 o 
  -2  11   2       10.60        8.45      0.85 o 
  -1  11   2      196.24      193.27      7.46 o 
   0  11   2       88.61       93.34      8.38 o 
   1  11   2       93.56       73.33      5.98 o 
   2  11   2       24.55       30.30      2.16 o 
   3  11   2      373.80      336.90     10.46 o 
   4  11   2       89.77       94.77      4.27 o 
   5  11   2       22.27       28.65      3.05 o 
   6  11   2        3.03        3.46      1.34 o 
   7  11   2        0.00       -0.58      0.58 o 
  -7  12   2        3.57        6.11      1.13 o 
  -6  12   2        7.92        9.97      1.60 o 
  -5  12   2      122.41      121.06      5.12 o 
  -4  12   2       99.71      113.54      3.98 o 
  -3  12   2       12.91       10.81      1.86 o 
  -2  12   2        3.41        4.97      0.92 o 
  -1  12   2       32.93       36.17      2.06 o 
   0  12   2        6.42        5.78      1.09 o 
   1  12   2        7.12        5.09      1.59 o 
   2  12   2       60.30       61.52      4.84 o 
   3  12   2      102.16      104.32      7.03 o 
   4  12   2       13.56       12.14      1.33 o 
   5  12   2        5.93        5.22      1.05 o 
   6  12   2        1.01        1.43      0.70 o 
  -7  13   2        0.17        0.85      0.52 o 
  -6  13   2        1.29       -0.34      0.66 o 
  -5  13   2        0.05        0.06      0.73 o 
  -4  13   2       13.19       22.28      1.57 o 
  -3  13   2        1.88        2.08      0.73 o 
  -2  13   2        9.46       13.26      1.55 o 
  -1  13   2       12.71       12.10      1.29 o 
   0  13   2        0.01        0.49      0.53 o 
   1  13   2       62.72       66.49      5.12 o 
   2  13   2       11.92       12.52      2.34 o 
   3  13   2        1.73        1.79      1.26 o 
   4  13   2       27.79       25.96      1.79 o 
   5  13   2        8.97        9.77      1.10 o 
   6  13   2        0.00       -0.10      0.99 o 
  -6  14   2       17.20       16.43      2.28 o 
  -5  14   2       40.69       39.04      2.75 o 
  -4  14   2       12.85       14.47      1.76 o 
  -3  14   2       16.56       15.06      1.93 o 
  -2  14   2       58.39       70.54      4.03 o 
  -1  14   2      116.76      114.20      3.94 o 
   0  14   2      149.71      157.33      4.57 o 
   1  14   2       36.29       38.02      4.18 o 
   2  14   2       24.06       26.75      3.47 o 
   3  14   2      234.25      243.17      9.96 o 
   4  14   2       10.15        7.55      1.92 o 
   5  14   2        0.01       -0.27      0.74 o 
  -6  15   2        2.80        2.13      1.04 o 
  -5  15   2       83.86       78.06      3.58 o 
  -4  15   2       94.10      101.66      4.25 o 
  -3  15   2        7.40        8.43      1.48 o 
  -2  15   2       49.60       49.32      3.30 o 
  -1  15   2        0.87        0.46      0.65 o 
   0  15   2        9.97        9.14      1.25 o 
   1  15   2        0.18        0.32      0.66 o 
   2  15   2       22.62       19.47      2.97 o 
   3  15   2        0.53        1.38      1.19 o 
   4  15   2        0.03       -0.44      0.84 o 
   5  15   2        3.17        2.87      1.09 o 
  -5  16   2        5.70        3.99      0.88 o 
  -4  16   2        4.07        5.68      1.63 o 
  -3  16   2       23.53       25.38      4.13 o 
  -2  16   2      151.59      151.51      5.48 o 
  -1  16   2       18.40       15.64      1.51 o 
   0  16   2        2.64        1.76      0.64 o 
   1  16   2        2.93        6.26      5.57 o 
   2  16   2        0.06        1.53      0.81 o 
   3  16   2        0.03       -0.69      0.69 o 
   4  16   2        6.60        5.38      1.44 o 
  -4  17   2       50.10       43.84      3.49 o 
  -3  17   2        0.18        0.84      0.88 o 
  -2  17   2       44.65       46.72      2.93 o 
  -1  17   2        9.95        8.98      1.37 o 
   0  17   2        0.50        0.26      0.71 o 
   1  17   2        0.01       -0.32      0.77 o 
   2  17   2        4.19        3.51      1.23 o 
   3  17   2        0.87        0.11      0.80 o 
  -3  18   2        7.97        5.54      1.25 o 
  -2  18   2        8.98        8.32      1.17 o 
  -1  18   2        0.00       -0.10      0.53 o 
   0  18   2        4.02        2.08      1.00 o 
   1  18   2        0.81       -0.15      0.67 o 
   2  18   2        3.01        1.50      0.96 o 
 -10   1   3       13.19       13.92      1.69 o 
  -9   1   3       17.59       16.25      1.68 o 
  -8   1   3      548.05      548.06      8.40 o 
  -7   1   3       10.97        9.11      1.33 o 
  -6   1   3        1.42        1.55      0.56 o 
  -5   1   3      217.05      215.61      6.49 o 
  -4   1   3      180.14      218.17      5.03 o 
  -3   1   3      118.78       97.09      2.23 o 
  -2   1   3       16.62       13.14      0.86 o 
  -1   1   3     1882.61     1844.09     14.51 o 
   0   1   3     6940.63     6914.38     22.55 o 
   1   1   3       30.86       30.56      2.36 o 
   2   1   3      283.58      283.41      6.16 o 
   3   1   3       30.34       35.02      2.55 o 
   4   1   3      723.18      712.18     15.90 o 
   5   1   3      250.08      259.58      5.98 o 
   6   1   3        1.56        1.03      0.66 o 
   7   1   3        3.31        1.66      1.07 o 
   8   1   3       11.78       11.96      0.97 o 
 -10   2   3       22.85       20.45      2.13 o 
  -9   2   3        0.13        0.46      0.65 o 
  -8   2   3       48.40       52.61      3.14 o 
  -7   2   3       37.64       44.29      3.65 o 
  -6   2   3      518.58      500.15      8.61 o 
  -5   2   3      122.80      101.07      5.47 o 
  -4   2   3      174.59      159.95      5.09 o 
  -3   2   3      209.66      217.66      3.79 o 
  -2   2   3      538.86      545.19      7.99 o 
  -1   2   3     2167.62     2111.97     10.69 o 
   0   2   3     5264.46     5149.70     37.19 o 
   1   2   3      353.79      377.19      7.01 o 
   2   2   3       13.73       24.93      1.62 o 
   3   2   3        6.78        4.77      1.05 o 
   4   2   3      131.35      122.04      5.42 o 
   5   2   3       13.46       13.00      1.38 o 
   6   2   3       63.34       61.67      3.70 o 
   7   2   3        0.36        0.04      0.64 o 
   8   2   3       69.80       71.54      3.32 o 
  -9   3   3        1.60        1.02      0.55 o 
  -8   3   3       88.52       91.97      5.93 o 
  -7   3   3      306.94      300.51      7.20 o 
  -6   3   3        5.39        7.65      1.14 o 
  -5   3   3        0.96        0.21      0.69 o 
  -4   3   3      674.24      708.35     10.93 o 
  -3   3   3      520.99      556.88      6.63 o 
  -2   3   3     2392.28     2399.76     14.45 o 
  -1   3   3        8.35       13.51      0.73 o 
   0   3   3      700.80      690.90     16.38 o 
   1   3   3     1027.03      964.85     13.03 o 
   2   3   3       21.42       20.82      2.20 o 
   3   3   3       13.09       16.89      1.79 o 
   4   3   3       55.30       46.49      3.27 o 
   5   3   3        0.50        2.17      1.12 o 
   6   3   3       45.56       46.35      4.20 o 
   7   3   3       52.36       54.13      3.25 o 
   8   3   3        5.29        6.42      1.18 o 
  -9   4   3        0.04       -0.55      0.86 o 
  -8   4   3        9.31        6.40      1.12 o 
  -7   4   3      335.13      326.91      7.56 o 
  -6   4   3       53.51       47.96      2.73 o 
  -5   4   3       29.79       24.51      4.19 o 
  -4   4   3      137.06      131.64      4.67 o 
  -3   4   3        0.02        1.18      0.50 o 
  -2   4   3     2498.73     2609.77     30.55 o 
  -1   4   3     2587.18     2637.76     12.16 o 
   0   4   3     6244.98     6005.90     66.31 o 
   1   4   3     3068.99     3126.44     24.40 o 
   2   4   3      826.80      772.82     18.52 o 
   3   4   3       34.88       37.67      3.27 o 
   4   4   3       39.44       42.85      3.99 o 
   5   4   3      135.17      145.71      6.85 o 
   6   4   3        1.93        1.86      0.82 o 
   7   4   3       32.10       37.89      2.70 o 
   8   4   3       10.47        8.76      1.21 o 
  -9   5   3        5.24        4.69      1.24 o 
  -8   5   3        2.17        1.36      1.46 o 
  -7   5   3      196.16      218.85      6.50 o 
  -6   5   3      144.33      140.73      4.84 o 
  -5   5   3       87.04       77.51      7.37 o 
  -4   5   3      321.78      305.27      7.49 o 
  -3   5   3     2414.98     2426.01     16.82 o 
  -2   5   3     1117.71     1241.04     13.08 o 
  -1   5   3     1996.73     1933.92     14.15 o 
   0   5   3      150.00      179.93     10.88 o 
   1   5   3       13.45       15.67      4.52 o 
   2   5   3     1622.36     1742.20     20.59 o 
   3   5   3       90.59       86.63      3.88 o 
   4   5   3       47.72       37.28      5.27 o 
   5   5   3      142.69      152.21      4.26 o 
   6   5   3      655.59      719.91     11.79 o 
   7   5   3      235.04      234.05      6.59 o 
   8   5   3        0.65        0.50      0.87 o 
  -9   6   3        9.80        7.85      1.53 o 
  -8   6   3       52.68       47.19      3.94 o 
  -7   6   3       37.65       33.87      2.46 o 
  -6   6   3        0.17       -0.03      0.93 o 
  -5   6   3       85.04       74.52      7.50 o 
  -4   6   3       14.27       13.35      2.10 o 
  -3   6   3      557.71      531.05      8.26 o 
  -2   6   3       70.54       69.91      3.32 o 
  -1   6   3     2246.85     2264.00     37.55 o 
   0   6   3       95.38       82.69      4.21 o 
   1   6   3      522.75      507.52     12.83 o 
   2   6   3     1185.48     1099.13     24.83 o 
   3   6   3      184.62      159.65      5.41 o 
   4   6   3        7.57        7.93      1.38 o 
   5   6   3      128.26      142.99      5.59 o 
   6   6   3       17.80       20.85      2.83 o 
   7   6   3        9.68        9.14      1.45 o 
   8   6   3       32.30       31.87      2.06 o 
  -9   7   3       15.33       15.95      1.47 o 
  -8   7   3       12.50        9.97      1.31 o 
  -7   7   3       68.15       56.88      3.14 o 
  -6   7   3      187.88      194.93      8.60 o 
  -5   7   3        0.00       -0.15      0.83 o 
  -4   7   3      386.34      395.48     11.33 o 
  -3   7   3      636.47      662.32      9.67 o 
  -2   7   3       13.65       11.72      1.49 o 
  -1   7   3        1.96       11.33      2.71 o 
   0   7   3      234.77      263.44     13.57 o 
   1   7   3       53.29       57.03      7.60 o 
   2   7   3       12.94        7.13      2.37 o 
   3   7   3       34.81       42.38      2.90 o 
   4   7   3       19.43       27.36      1.74 o 
   5   7   3      264.41      265.94      5.74 o 
   6   7   3        1.21        0.69      0.99 o 
   7   7   3        0.56        0.04      1.15 o 
   8   7   3       11.98        9.83      1.64 o 
  -9   8   3        2.58        2.23      1.00 o 
  -8   8   3        3.23        3.84      0.96 o 
  -7   8   3       24.28       26.46      3.33 o 
  -6   8   3       12.78       14.67      2.51 o 
  -5   8   3       56.48       50.79      4.29 o 
  -4   8   3      148.99      127.85     10.04 o 
  -3   8   3     1072.61      972.89     12.29 o 
  -2   8   3     1078.24     1070.78     14.54 o 
  -1   8   3       13.36       14.04      2.08 o 
   0   8   3      129.36      137.09      5.76 o 
   1   8   3      200.44      212.02      8.62 o 
   2   8   3     1098.03      922.00     47.46 o 
   3   8   3        2.67        3.14      0.88 o 
   4   8   3      243.80      252.09      5.54 o 
   5   8   3      162.64      160.62      4.49 o 
   6   8   3        9.56        8.06      1.74 o 
   7   8   3       37.56       39.77      3.68 o 
  -8   9   3        7.39        6.90      1.19 o 
  -7   9   3        0.79        0.36      0.73 o 
  -6   9   3        1.93        2.08      1.25 o 
  -5   9   3       73.48       86.32      5.83 o 
  -4   9   3       75.91       65.86      2.72 o 
  -3   9   3       85.98       67.22      3.98 o 
  -2   9   3      152.49      140.47      5.57 o 
  -1   9   3      487.41      536.15     10.67 o 
   0   9   3        0.17       -1.20      1.20 o 
   1   9   3        4.24        2.31      1.56 o 
   2   9   3       52.65       64.21      7.18 o 
   3   9   3      551.79      554.91     19.61 o 
   4   9   3      104.22      101.17      4.35 o 
   5   9   3       13.29       14.10      1.38 o 
   6   9   3       38.11       38.97      2.58 o 
   7   9   3        0.77        0.50      0.84 o 
  -8  10   3        1.29       -0.19      0.98 o 
  -7  10   3       10.94        9.70      1.50 o 
  -6  10   3       36.27       22.31      2.25 o 
  -5  10   3      180.44      187.19      6.21 o 
  -4  10   3        0.82        0.69      0.50 o 
  -3  10   3        2.13        2.67      0.64 o 
  -2  10   3        0.61        3.85      1.35 o 
  -1  10   3       74.37       69.75      4.05 o 
   0  10   3       12.30       15.44      3.54 o 
   1  10   3       14.88       18.43      3.75 o 
   2  10   3      208.23      199.66      5.44 o 
   3  10   3       34.53       31.71      3.29 o 
   4  10   3       15.99       19.82      2.01 o 
   5  10   3       35.35       42.02      2.97 o 
   6  10   3       13.90       11.81      2.12 o 
   7  10   3        1.06       -0.19      0.66 o 
  -8  11   3        2.41        0.86      0.97 o 
  -7  11   3        9.46        9.35      1.44 o 
  -6  11   3       18.08       19.43      2.12 o 
  -5  11   3        0.18        0.15      0.74 o 
  -4  11   3       25.09       22.86      1.80 o 
  -3  11   3       12.68       11.96      1.22 o 
  -2  11   3       46.15       46.53      1.95 o 
  -1  11   3        0.71        3.31      1.36 o 
   0  11   3        3.67        3.68      1.23 o 
   1  11   3       56.59       60.69      3.06 o 
   2  11   3       12.76       13.59      1.53 o 
   3  11   3        0.10        1.04      0.82 o 
   4  11   3        4.50        4.59      1.00 o 
   5  11   3       35.95       31.86      3.32 o 
   6  11   3       22.59       18.21      2.49 o 
  -7  12   3       25.04       27.34      2.66 o 
  -6  12   3        9.07        7.35      1.36 o 
  -5  12   3        1.61        2.46      0.95 o 
  -4  12   3       20.79       21.44      1.79 o 
  -3  12   3       13.64       16.99      1.29 o 
  -2  12   3        0.09        0.89      0.41 o 
  -1  12   3        1.35        0.47      0.67 o 
   0  12   3      133.56      136.66      7.03 o 
   1  12   3        0.62        0.27      0.59 o 
   2  12   3      238.49      252.23     10.74 o 
   3  12   3       78.53       78.55      3.83 o 
   4  12   3        9.30        8.40      1.11 o 
   5  12   3       17.27       17.25      1.76 o 
   6  12   3        3.59        1.46      0.92 o 
  -7  13   3        0.01        0.00      0.48 o 
  -6  13   3        4.05        3.89      1.06 o 
  -5  13   3        1.23        1.14      0.76 o 
  -4  13   3       11.65       12.82      1.19 o 
  -3  13   3        8.08        9.31      1.15 o 
  -2  13   3        4.36        3.17      0.79 o 
  -1  13   3       58.45       50.27      4.16 o 
   0  13   3       57.70       63.91      5.08 o 
   1  13   3       22.18       29.74      3.47 o 
   2  13   3      194.39      192.75      5.85 o 
   3  13   3      321.61      342.05     15.13 o 
   4  13   3       39.11       44.10      2.78 o 
   5  13   3        0.00       -0.01      0.45 o 
   6  13   3       50.60       48.82      3.29 o 
  -6  14   3       16.07       13.45      1.50 o 
  -5  14   3       88.54       85.09      7.06 o 
  -4  14   3       18.40       18.00      1.90 o 
  -3  14   3      437.27      462.35     11.22 o 
  -2  14   3      198.83      198.62     12.83 o 
  -1  14   3       19.91       21.27      2.23 o 
   0  14   3        1.86        3.55      1.14 o 
   1  14   3      121.16      128.79      7.28 o 
   2  14   3       32.80       40.17      4.04 o 
   3  14   3       60.15       60.11      4.79 o 
   4  14   3        0.00       -0.26      0.57 o 
   5  14   3        1.66        0.70      0.82 o 
  -6  15   3        6.92        5.22      0.92 o 
  -5  15   3      102.18       95.60      3.88 o 
  -4  15   3        1.26        0.69      0.59 o 
  -3  15   3        4.60        6.16      1.22 o 
  -2  15   3        6.40        5.86      1.89 o 
  -1  15   3       34.81       37.51      2.92 o 
   0  15   3        9.96       10.35      3.40 o 
   1  15   3       27.04       25.45      2.39 o 
   2  15   3       52.46       61.29      4.91 o 
   3  15   3       43.04       41.95      3.87 o 
   4  15   3        4.96        5.41      1.36 o 
  -5  16   3       10.61        7.59      1.03 o 
  -4  16   3       10.40        7.18      1.60 o 
  -3  16   3        0.06       -0.16      0.63 o 
  -2  16   3       22.39       29.70      3.67 o 
  -1  16   3        0.01        0.73      0.86 o 
   0  16   3      136.62      141.24      5.44 o 
   1  16   3       24.41       26.76      2.37 o 
   2  16   3       10.04        7.93      1.31 o 
   3  16   3       83.63       85.93      3.67 o 
   4  16   3       15.60       10.73      1.61 o 
  -4  17   3        0.69        0.82      0.86 o 
  -3  17   3       19.69       22.75      2.89 o 
  -2  17   3       95.14       95.47      6.03 o 
  -1  17   3      145.35      158.42      7.74 o 
   0  17   3       63.03       63.29      3.46 o 
   1  17   3       12.15       11.32      1.47 o 
   2  17   3      155.07      148.55      4.76 o 
   3  17   3       20.69       18.94      2.45 o 
  -2  18   3       51.74       52.90      4.02 o 
  -1  18   3       38.56       38.10      3.52 o 
   0  18   3        1.56        3.10      1.26 o 
   1  18   3       54.96       45.85      3.12 o 
 -10   0   4       10.69       11.82      1.73 o 
  -9   0   4       58.49       68.30      5.35 o 
  -8   0   4      414.82      460.20     13.17 o 
  -7   0   4      104.09      103.97      6.20 o 
  -6   0   4      525.38      539.30     13.01 o 
  -5   0   4      192.64      169.65      7.31 o 
  -4   0   4       63.88       68.52      5.13 o 
  -3   0   4      251.83      238.79      6.43 o 
  -2   0   4     3106.10     2989.29     29.22 o 
  -1   0   4      842.10      850.73     16.26 o 
   0   0   4      342.99      308.83     16.77 o 
   1   0   4       72.38       71.20      3.58 o 
   2   0   4       76.67       63.18      5.43 o 
   3   0   4      356.99      331.42     14.28 o 
   4   0   4      112.98       98.48      8.92 o 
   5   0   4        4.90        9.84      1.83 o 
   6   0   4       18.47       12.35      2.11 o 
   7   0   4       17.26       16.10      1.73 o 
   8   0   4        1.45        0.10      0.69 o 
 -10   1   4        2.30        2.54      0.75 o 
  -9   1   4        1.78        1.98      0.62 o 
  -8   1   4       10.45       11.99      1.59 o 
  -7   1   4       59.43       67.58      3.54 o 
  -6   1   4      118.15      122.33      6.44 o 
  -5   1   4      128.32      117.74      4.83 o 
  -4   1   4        9.86        8.81      1.10 o 
  -3   1   4       12.48       19.93      1.44 o 
  -2   1   4      207.05      170.27      4.93 o 
  -1   1   4        0.10        0.16      0.44 o 
   0   1   4      363.44      361.76      7.09 o 
   1   1   4       81.39      102.59      3.36 o 
   2   1   4       24.13       25.82      2.06 o 
   3   1   4        0.91        0.36      0.93 o 
   4   1   4      212.10      168.85      8.14 o 
   5   1   4      100.38      100.44      3.94 o 
   6   1   4        3.57        4.18      0.93 o 
   7   1   4       25.58       28.06      1.77 o 
   8   1   4        0.14       -0.47      0.47 o 
 -10   2   4        0.22       -0.72      0.74 o 
  -9   2   4        0.18        1.37      0.71 o 
  -8   2   4       14.39       14.31      1.68 o 
  -7   2   4       55.01       58.51      6.19 o 
  -6   2   4        0.23        0.26      0.77 o 
  -5   2   4      359.36      353.60     13.98 o 
  -4   2   4        3.25        4.92      0.85 o 
  -3   2   4       30.08       37.73      1.78 o 
  -2   2   4      255.18      256.03      3.91 o 
  -1   2   4     2062.83     2008.63     12.02 o 
   0   2   4     2820.07     2651.80     16.30 o 
   1   2   4       96.96       87.40      2.78 o 
   2   2   4       78.92       82.85      4.44 o 
   3   2   4       26.78       21.87      1.59 o 
   4   2   4      138.22      125.48      4.59 o 
   5   2   4      235.04      232.41      9.55 o 
   6   2   4      436.89      456.71     11.06 o 
   7   2   4        0.62        0.84      0.77 o 
   8   2   4        0.10        2.85      0.98 o 
  -9   3   4       14.42        8.00      1.18 o 
  -8   3   4      283.98      300.37      7.71 o 
  -7   3   4        1.06       -0.42      0.73 o 
  -6   3   4       90.76       97.60      5.77 o 
  -5   3   4        1.21       12.28      3.35 o 
  -4   3   4      325.06      330.09      7.78 o 
  -3   3   4      119.14      116.96      3.36 o 
  -2   3   4       11.40       12.93      1.06 o 
  -1   3   4      380.30      402.11      7.85 o 
   0   3   4      769.25      785.19      9.69 o 
   1   3   4      507.14      515.30      9.43 o 
   2   3   4      659.72      708.81     10.80 o 
   3   3   4        3.91        3.12      1.19 o 
   4   3   4      142.86      152.23      4.72 o 
   5   3   4      109.71      118.43      4.60 o 
   6   3   4      129.39      143.25      5.22 o 
   7   3   4       40.07       47.20      2.92 o 
   8   3   4        2.51        2.11      0.91 o 
  -9   4   4       30.47       26.69      1.97 o 
  -8   4   4      149.16      158.01      5.20 o 
  -7   4   4        2.68        1.87      1.23 o 
  -6   4   4       10.88       11.30      2.08 o 
  -5   4   4        4.96        3.94      1.85 o 
  -4   4   4     1249.87     1325.83     19.78 o 
  -3   4   4      194.12      199.06      5.53 o 
  -2   4   4       94.84       84.59      3.43 o 
  -1   4   4       86.92       82.48      2.51 o 
   0   4   4        0.27        2.14      0.85 o 
   1   4   4     1780.38     1705.64     32.15 o 
   2   4   4      230.43      219.55      6.46 o 
   3   4   4        0.35        1.38      0.58 o 
   4   4   4      127.05      147.38      4.76 o 
   5   4   4       59.40       60.56      3.34 o 
   6   4   4       59.67       74.05      3.84 o 
   7   4   4        3.84        0.73      1.21 o 
   8   4   4        2.55        0.87      0.56 o 
  -9   5   4        7.14        8.67      1.65 o 
  -8   5   4       10.13       10.39      1.99 o 
  -7   5   4      141.93      152.33      7.42 o 
  -6   5   4       30.40       30.94      2.32 o 
  -5   5   4       88.61       78.52      7.76 o 
  -4   5   4      255.78      278.08      9.45 o 
  -3   5   4      256.20      262.71      6.74 o 
  -2   5   4      412.37      417.03     13.98 o 
  -1   5   4       25.76       26.31      2.49 o 
   0   5   4        0.00        0.30      0.65 o 
   1   5   4      159.19      168.93      7.48 o 
   2   5   4      462.37      406.02     11.06 o 
   3   5   4       46.75       34.97      2.37 o 
   4   5   4       47.03       46.44      2.75 o 
   5   5   4      119.33      126.29      4.85 o 
   6   5   4      272.54      292.58      7.51 o 
   7   5   4       48.75       47.46      2.85 o 
   8   5   4        0.98       -0.39      1.47 o 
  -9   6   4        1.33        3.21      0.99 o 
  -8   6   4        9.60        9.46      1.89 o 
  -7   6   4       46.53       45.98      5.22 o 
  -6   6   4        0.34        1.67      1.16 o 
  -5   6   4        4.94        4.73      0.96 o 
  -4   6   4      195.07      197.10      6.53 o 
  -3   6   4      898.53      909.54     13.14 o 
  -2   6   4      532.01      567.79     12.40 o 
  -1   6   4      345.00      365.71      9.73 o 
   0   6   4      675.98      720.47     19.88 o 
   1   6   4      820.32      924.17     15.78 o 
   2   6   4     1172.07     1120.77     12.32 o 
   3   6   4      133.37      158.06      4.86 o 
   4   6   4       27.87       29.42      2.27 o 
   5   6   4       45.63       52.34      5.43 o 
   6   6   4       49.05       54.17      3.23 o 
   7   6   4        3.36        8.26      1.85 o 
  -9   7   4        0.32        1.08      0.82 o 
  -8   7   4       70.23       60.76      3.04 o 
  -7   7   4      297.10      280.85      7.10 o 
  -6   7   4      134.35      140.86      7.31 o 
  -5   7   4        0.04       -0.34      0.83 o 
  -4   7   4        5.33        4.26      1.13 o 
  -3   7   4        4.71        4.84      1.08 o 
  -2   7   4       28.27       34.69      2.68 o 
  -1   7   4       61.47       82.44      9.19 o 
   0   7   4     1085.53     1094.17     22.27 o 
   1   7   4      488.36      472.82     18.66 o 
   2   7   4      880.34      862.43     12.74 o 
   3   7   4      111.10      117.65      2.97 o 
   4   7   4       15.22       16.00      1.69 o 
   5   7   4      309.12      298.35      9.85 o 
   6   7   4       20.78       19.28      1.96 o 
   7   7   4       27.67       23.81      2.78 o 
  -9   8   4        0.98        0.40      0.60 o 
  -8   8   4        8.84        8.87      1.76 o 
  -7   8   4        9.42        8.58      1.91 o 
  -6   8   4        1.00        0.98      1.01 o 
  -5   8   4       11.99       12.27      2.20 o 
  -4   8   4      332.28      323.03     12.32 o 
  -3   8   4     1932.74     1830.99     20.56 o 
  -2   8   4     1294.91     1286.32     16.89 o 
  -1   8   4        3.31        6.55      2.44 o 
   0   8   4      750.80      714.60     20.59 o 
   1   8   4      145.93      156.87      4.55 o 
   2   8   4      571.12      539.50     10.39 o 
   3   8   4       34.12       35.16      1.98 o 
   4   8   4      340.14      369.65     11.94 o 
   5   8   4      231.49      258.31     10.27 o 
   6   8   4       15.55       20.35      2.83 o 
   7   8   4        9.33        6.73      1.00 o 
  -8   9   4       10.50        6.65      1.19 o 
  -7   9   4        0.78        1.37      0.78 o 
  -6   9   4        7.91        8.86      2.05 o 
  -5   9   4        4.76        4.06      1.47 o 
  -4   9   4      419.09      418.70      6.81 o 
  -3   9   4       44.20       46.89      3.39 o 
  -2   9   4        0.86       -0.45      0.79 o 
  -1   9   4       15.17        9.62      1.93 o 
   0   9   4        0.83        5.49      2.12 o 
   1   9   4        1.70        1.67      1.41 o 
   2   9   4        3.99        3.60      0.86 o 
   3   9   4      135.85      136.02      6.84 o 
   4   9   4      120.57      130.21      7.24 o 
   5   9   4        0.00        0.67      1.07 o 
   6   9   4        8.29        4.50      1.81 o 
   7   9   4        0.79       -0.32      0.78 o 
  -8  10   4       49.54       57.06      2.98 o 
  -7  10   4        9.67        7.56      1.28 o 
  -6  10   4        7.07        4.89      1.18 o 
  -5  10   4       37.49       34.30      2.65 o 
  -4  10   4      146.49      153.82      4.70 o 
  -3  10   4      814.98      808.58     11.75 o 
  -2  10   4      136.36      138.28      3.25 o 
  -1  10   4        9.83        8.02      1.37 o 
   0  10   4        0.32        1.18      0.76 o 
   1  10   4      284.36      300.96      8.79 o 
   2  10   4       14.90       15.08      2.35 o 
   3  10   4        0.59        2.56      1.42 o 
   4  10   4      871.29      934.68     19.13 o 
   5  10   4       98.92      106.30      6.36 o 
   6  10   4       12.84       14.44      2.23 o 
  -8  11   4        1.10        1.73      1.43 o 
  -7  11   4       12.67       12.81      1.60 o 
  -6  11   4        8.53        8.73      1.48 o 
  -5  11   4       33.80       37.80      2.85 o 
  -4  11   4      864.62      873.98     10.63 o 
  -3  11   4      316.31      305.20      7.52 o 
  -2  11   4      197.54      197.81      4.80 o 
  -1  11   4       24.22       23.78      1.60 o 
   0  11   4        7.57        8.48      1.98 o 
   1  11   4       65.00       66.96      3.31 o 
   2  11   4        3.36        4.04      1.46 o 
   3  11   4      163.66      172.01      8.05 o 
   4  11   4      131.11      150.35      7.64 o 
   5  11   4       41.40       48.08      4.16 o 
   6  11   4        1.52        2.12      0.97 o 
  -7  12   4        3.82        2.34      0.81 o 
  -6  12   4        1.70        0.74      0.72 o 
  -5  12   4        1.24        2.19      1.01 o 
  -4  12   4      104.20      114.71      3.95 o 
  -3  12   4        7.80        7.13      1.29 o 
  -2  12   4        3.66        4.97      0.86 o 
  -1  12   4       43.06       47.58      2.84 o 
   0  12   4        0.60       -0.24      0.56 o 
   1  12   4      110.64       84.58      3.86 o 
   2  12   4       21.33       24.98      2.16 o 
   3  12   4        1.96        1.45      0.88 o 
   4  12   4        0.68        0.86      1.06 o 
   5  12   4        7.59        8.12      1.74 o 
   6  12   4        3.54        3.77      1.13 o 
  -7  13   4        0.02       -0.54      0.54 o 
  -6  13   4        2.19        3.14      0.66 o 
  -5  13   4        2.28        1.68      0.59 o 
  -4  13   4       96.07      108.33      3.84 o 
  -3  13   4       46.21       50.57      3.23 o 
  -2  13   4        5.68        5.37      1.16 o 
  -1  13   4       53.43       55.52      3.44 o 
   0  13   4       74.55       79.71      3.77 o 
   1  13   4       68.97       63.38      3.40 o 
   2  13   4        6.65        5.58      1.17 o 
   3  13   4        4.06        3.32      1.31 o 
   4  13   4       16.59       14.40      2.19 o 
   5  13   4       21.70       21.87      2.48 o 
  -6  14   4        0.00       -0.16      0.50 o 
  -5  14   4        0.22        1.74      0.72 o 
  -4  14   4       19.17       22.95      3.38 o 
  -3  14   4       42.82       47.97      3.13 o 
  -2  14   4       14.95       14.80      2.67 o 
  -1  14   4       56.63       60.72      3.68 o 
   0  14   4        1.02        1.20      1.94 o 
   1  14   4        4.30        2.66      0.82 o 
   2  14   4       49.16       49.49      3.50 o 
   3  14   4        3.47        4.77      1.84 o 
   4  14   4       59.30       54.76      3.92 o 
  -6  15   4        3.21        1.81      0.88 o 
  -5  15   4        1.95        2.86      1.17 o 
  -4  15   4       56.74       56.98      3.24 o 
  -3  15   4       20.08       18.48      2.88 o 
  -2  15   4        5.48        7.23      2.11 o 
  -1  15   4       47.76       47.52      3.19 o 
   0  15   4      203.42      188.22      6.28 o 
   1  15   4       12.20       12.94      2.33 o 
   2  15   4        1.38       -0.01      1.00 o 
   3  15   4       10.20        8.05      1.50 o 
   4  15   4        9.77        6.87      1.26 o 
  -5  16   4        0.00       -0.73      0.73 o 
  -4  16   4        0.44       -0.66      0.71 o 
  -3  16   4       18.25       23.74      3.09 o 
  -2  16   4        5.42        9.08      2.10 o 
  -1  16   4        9.82        9.65      2.25 o 
   0  16   4       18.06       20.46      2.08 o 
   1  16   4        1.38        0.26      1.12 o 
   2  16   4        0.30        0.20      0.58 o 
   3  16   4       17.68       14.30      2.10 o 
  -3  17   4       21.07       18.25      2.46 o 
  -2  17   4        0.20       -0.21      0.88 o 
  -1  17   4        7.22        5.34      1.65 o 
   0  17   4       35.12       30.82      3.32 o 
   1  17   4        8.47        7.11      1.13 o 
   2  17   4        0.85        0.09      1.12 o 
  -2  18   4        8.19        8.79      1.64 o 
  -1  18   4       25.83       27.05      2.86 o 
   0  18   4       12.52       10.61      1.84 o 
 -10   1   5        0.36       -0.45      0.53 o 
  -9   1   5       22.68       21.50      1.57 o 
  -8   1   5        1.13       -0.02      0.77 o 
  -7   1   5      746.42      799.96     12.47 o 
  -6   1   5       40.33       39.43      1.78 o 
  -5   1   5       24.07       16.73      1.76 o 
  -4   1   5      596.64      526.87      9.98 o 
  -3   1   5      745.51      769.67     15.22 o 
  -2   1   5      118.46      143.29      5.23 o 
  -1   1   5        7.29        7.38      1.31 o 
   0   1   5       18.30       20.01      1.63 o 
   1   1   5      109.29       96.85      5.13 o 
   2   1   5     1109.53     1078.20     26.40 o 
   3   1   5       24.16       23.13      2.19 o 
   4   1   5       53.97       54.08      2.87 o 
   5   1   5       30.79       29.86      2.21 o 
   6   1   5       43.29       40.16      2.66 o 
   7   1   5        2.65        3.07      1.31 o 
  -9   2   5        0.22        1.07      0.67 o 
  -8   2   5       14.10       13.46      1.62 o 
  -7   2   5      465.99      502.23     19.55 o 
  -6   2   5       71.03       79.90      2.53 o 
  -5   2   5       20.61       19.67      1.90 o 
  -4   2   5       16.28       17.81      1.73 o 
  -3   2   5      149.23      136.32      5.46 o 
  -2   2   5        1.84        2.53      0.67 o 
  -1   2   5      278.86      252.14      4.80 o 
   0   2   5        0.51        1.39      0.61 o 
   1   2   5      553.35      550.73     17.56 o 
   2   2   5      194.34      221.66      6.13 o 
   3   2   5        1.73        0.74      0.72 o 
   4   2   5       37.77       44.03      3.68 o 
   5   2   5      102.67       93.18     10.21 o 
   6   2   5      216.49      234.25      6.19 o 
   7   2   5       10.85       10.64      1.34 o 
  -9   3   5       20.46       22.59      1.52 o 
  -8   3   5      107.33      116.21      5.45 o 
  -7   3   5      831.21      843.92     15.63 o 
  -6   3   5       13.36       15.40      1.31 o 
  -5   3   5       10.77        6.93      1.85 o 
  -4   3   5      285.29      274.61      7.49 o 
  -3   3   5      351.27      355.01     13.28 o 
  -2   3   5       11.46       15.57      1.58 o 
  -1   3   5      129.45      137.92      4.38 o 
   0   3   5      901.35     1002.22     15.66 o 
   1   3   5      303.43      328.91     13.73 o 
   2   3   5        5.90        9.47      1.34 o 
   3   3   5      133.17      124.53      3.85 o 
   4   3   5       35.80       37.66      2.53 o 
   5   3   5       42.39       45.79      2.95 o 
   6   3   5        0.29        0.41      0.97 o 
   7   3   5        5.85        6.42      1.05 o 
  -9   4   5       31.94       34.00      1.77 o 
  -8   4   5      162.10      170.79      7.96 o 
  -7   4   5       37.49       36.50      2.74 o 
  -6   4   5       96.98       92.80      5.80 o 
  -5   4   5        2.27        2.37      0.89 o 
  -4   4   5       45.62       53.44      4.25 o 
  -3   4   5      844.40      871.04     12.18 o 
  -2   4   5       90.06      105.80      4.13 o 
  -1   4   5      785.98      822.62     27.13 o 
   0   4   5      202.82      227.91      6.02 o 
   1   4   5     2618.49     2659.11     25.77 o 
   2   4   5      110.37      127.59      4.81 o 
   3   4   5        4.87        5.34      0.81 o 
   4   4   5       35.19       34.78      2.43 o 
   5   4   5        0.11       -0.09      0.76 o 
   6   4   5        7.45        5.81      1.69 o 
   7   4   5        5.18        3.56      0.80 o 
  -9   5   5        0.31       -0.21      0.83 o 
  -8   5   5       75.65       70.42      4.04 o 
  -7   5   5      174.75      172.20      5.82 o 
  -6   5   5      144.71      144.42      5.00 o 
  -5   5   5       13.75       12.10      1.13 o 
  -4   5   5       79.62       75.26      5.18 o 
  -3   5   5      250.18      271.44      7.31 o 
  -2   5   5      422.25      459.17     11.40 o 
  -1   5   5       12.02        8.01      2.52 o 
   0   5   5      219.23      243.49      6.48 o 
   1   5   5      661.73      582.57     11.66 o 
   2   5   5       57.39       49.64      2.81 o 
   3   5   5        8.87       10.08      1.31 o 
   4   5   5       26.97       25.82      2.83 o 
   5   5   5        0.00        0.18      0.96 o 
   6   5   5       39.63       46.49      4.15 o 
   7   5   5        8.01        6.01      0.80 o 
  -9   6   5       12.81       19.21      2.17 o 
  -8   6   5        3.35        4.43      0.90 o 
  -7   6   5       88.21       88.52      4.97 o 
  -6   6   5       36.62       33.51      2.50 o 
  -5   6   5       23.72       22.19      1.50 o 
  -4   6   5       69.18       61.27      4.86 o 
  -3   6   5     1512.70     1528.75     18.18 o 
  -2   6   5      404.58      384.21     15.19 o 
  -1   6   5      259.24      225.63      8.27 o 
   0   6   5       26.14       28.81      5.99 o 
   1   6   5     1331.02     1248.63     16.09 o 
   2   6   5      201.98      208.58      9.14 o 
   3   6   5        2.20        1.44      0.74 o 
   4   6   5        9.51       14.12      2.48 o 
   5   6   5      170.40      202.34      8.99 o 
   6   6   5      147.63      139.61      7.21 o 
   7   6   5        0.18       -0.52      0.52 o 
  -9   7   5        0.33        1.81      0.95 o 
  -8   7   5       30.88       28.42      3.04 o 
  -7   7   5       28.93       29.89      3.42 o 
  -6   7   5        6.42        6.64      1.61 o 
  -5   7   5        7.70        7.09      1.71 o 
  -4   7   5      776.61      790.00     15.66 o 
  -3   7   5      319.67      302.34      8.44 o 
  -2   7   5      230.32      215.79      9.05 o 
  -1   7   5       15.02        9.30      2.34 o 
   0   7   5        2.40        3.15      1.23 o 
   1   7   5        2.80        2.02      1.81 o 
   2   7   5        5.51        3.05      1.31 o 
   3   7   5        3.88        2.51      0.66 o 
   4   7   5        6.21        7.01      1.80 o 
   5   7   5       54.12       53.71      4.78 o 
   6   7   5        2.16        3.23      1.07 o 
   7   7   5       18.68       16.20      1.39 o 
  -9   8   5        2.05        1.10      0.84 o 
  -8   8   5        1.70        2.16      1.13 o 
  -7   8   5       22.31       19.84      2.88 o 
  -6   8   5       10.38       11.73      2.34 o 
  -5   8   5        4.85        7.17      1.89 o 
  -4   8   5      129.72      133.89      6.75 o 
  -3   8   5      539.15      540.30     13.01 o 
  -2   8   5       21.17       15.44      2.05 o 
  -1   8   5       43.39       47.13      4.11 o 
   0   8   5      320.07      332.97     10.88 o 
   1   8   5       15.29       15.10      1.65 o 
   2   8   5      147.79      161.95      6.93 o 
   3   8   5      206.26      211.04      6.23 o 
   4   8   5        5.06        2.50      0.89 o 
   5   8   5      100.65      107.73      4.35 o 
   6   8   5       38.77       33.75      2.26 o 
  -8   9   5        0.40        0.50      0.59 o 
  -7   9   5        5.76        6.31      2.07 o 
  -6   9   5        0.05       -0.09      0.74 o 
  -5   9   5        3.78       -0.01      1.96 o 
  -4   9   5      980.29      993.60     19.06 o 
  -3   9   5      347.55      353.88     13.01 o 
  -2   9   5       93.43       93.23      3.79 o 
  -1   9   5       42.33       36.81      2.36 o 
   0   9   5        5.54        9.21      1.61 o 
   1   9   5        4.03        4.23      0.87 o 
   2   9   5       28.00       26.87      2.18 o 
   3   9   5      392.06      416.44     12.69 o 
   4   9   5        0.01        1.57      1.42 o 
   5   9   5       11.44       14.93      2.45 o 
   6   9   5        2.20        0.13      0.40 o 
  -8  10   5       57.33       50.81      2.72 o 
  -7  10   5        0.26        0.08      0.60 o 
  -6  10   5        3.37        4.43      1.07 o 
  -5  10   5       19.07       20.65      2.10 o 
  -4  10   5       71.26       73.73      3.73 o 
  -3  10   5       15.98       18.99      2.60 o 
  -2  10   5       56.25       49.87      2.37 o 
  -1  10   5        7.62        9.56      1.30 o 
   0  10   5      128.38      124.39      4.43 o 
   1  10   5       15.87       17.41      2.56 o 
   2  10   5       43.81       39.53      2.65 o 
   3  10   5       74.33       77.98      5.58 o 
   4  10   5      169.61      172.68      8.31 o 
   5  10   5       10.71       10.90      2.07 o 
   6  10   5       10.68       10.25      1.76 o 
  -8  11   5        4.72        4.67      0.84 o 
  -7  11   5        0.56       -0.40      0.87 o 
  -6  11   5       11.89       15.15      2.54 o 
  -5  11   5       86.28       83.72      6.49 o 
  -4  11   5      137.21      142.02      5.72 o 
  -3  11   5        0.77        0.10      0.92 o 
  -2  11   5        1.38        1.15      0.75 o 
  -1  11   5        1.02        0.06      0.60 o 
   0  11   5        0.94        1.21      1.09 o 
   1  11   5       49.20       55.27      4.54 o 
   2  11   5       14.69        9.45      2.05 o 
   3  11   5       81.82       91.63      6.06 o 
   4  11   5       47.87       42.94      4.08 o 
   5  11   5        1.33        2.13      1.11 o 
  -7  12   5        6.45        7.52      1.14 o 
  -6  12   5       21.28       21.36      2.04 o 
  -5  12   5       31.35       35.08      2.65 o 
  -4  12   5       12.43       12.30      1.68 o 
  -3  12   5      157.96      160.04      5.65 o 
  -2  12   5       43.66       37.08      5.57 o 
  -1  12   5      163.33      164.69      4.36 o 
   0  12   5       14.29       13.48      2.25 o 
   1  12   5        0.80        3.39      1.46 o 
   2  12   5       94.93      105.84      6.42 o 
   3  12   5        0.00       -1.14      1.21 o 
   4  12   5       11.19       13.74      2.33 o 
   5  12   5        7.13        4.84      1.17 o 
  -7  13   5       27.01       30.76      2.87 o 
  -6  13   5       36.62       40.64      2.60 o 
  -5  13   5       67.13       63.09      3.40 o 
  -4  13   5      387.39      407.07      8.97 o 
  -3  13   5       46.09       44.72      3.05 o 
  -2  13   5       25.10       24.89      2.27 o 
  -1  13   5       38.12       39.89      3.17 o 
   0  13   5        3.36        2.00      1.18 o 
   1  13   5       65.84       69.16      5.01 o 
   2  13   5       52.48       55.34      4.50 o 
   3  13   5      131.14      148.09      7.10 o 
   4  13   5       10.17        6.07      1.43 o 
   5  13   5        3.75        4.53      1.04 o 
  -6  14   5        0.05        0.17      0.69 o 
  -5  14   5        0.70        1.10      1.04 o 
  -4  14   5       26.72       30.90      2.45 o 
  -3  14   5        6.37        6.12      2.09 o 
  -2  14   5        5.44        5.08      1.09 o 
  -1  14   5        1.02        1.70      1.34 o 
   0  14   5       24.86       19.20      1.59 o 
   1  14   5       50.71       47.99      4.06 o 
   2  14   5       16.44       14.07      2.24 o 
   3  14   5       23.73       23.19      2.68 o 
   4  14   5       13.66       13.00      1.82 o 
  -5  15   5       48.74       43.53      3.60 o 
  -4  15   5       15.76       15.25      1.64 o 
  -3  15   5        6.05        7.93      1.28 o 
  -2  15   5       22.61       32.88      3.81 o 
  -1  15   5        0.25        0.66      1.04 o 
   0  15   5        0.41        1.19      0.73 o 
   1  15   5        7.30        5.98      1.89 o 
   2  15   5       11.17        7.86      1.55 o 
   3  15   5        0.88        0.17      0.62 o 
  -4  16   5        3.59        2.30      0.94 o 
  -3  16   5        3.61        3.06      1.15 o 
  -2  16   5       73.40       72.69      5.22 o 
  -1  16   5       60.35       70.72      5.28 o 
   0  16   5       25.79       23.62      3.07 o 
   1  16   5        0.06       -0.47      0.84 o 
   2  16   5       43.48       38.74      3.55 o 
  -3  17   5        9.10        4.24      1.20 o 
  -2  17   5       19.99       21.09      2.59 o 
  -1  17   5       30.61       27.62      3.05 o 
   0  17   5       84.34       74.70      4.88 o 
   1  17   5        3.31        2.43      1.03 o 
  -9   0   6      113.49      106.89      5.89 o 
  -8   0   6      443.32      448.41     13.43 o 
  -7   0   6      240.47      237.99      9.94 o 
  -6   0   6      168.51      186.73      5.60 o 
  -5   0   6      912.56      961.87     11.73 o 
  -4   0   6       54.11       58.92      4.35 o 
  -3   0   6      425.62      415.41     14.97 o 
  -2   0   6      164.38      156.60      8.63 o 
  -1   0   6      247.70      275.77     12.12 o 
   0   0   6       79.04       80.25      6.88 o 
   1   0   6      202.11      215.45     11.96 o 
   2   0   6       10.55        7.46      1.33 o 
   3   0   6      651.71      703.10     14.42 o 
   4   0   6      725.01      685.51     15.11 o 
   5   0   6      522.35      546.73     13.81 o 
   6   0   6       79.56       77.52      4.97 o 
   7   0   6        7.18        7.71      1.43 o 
  -9   1   6       13.87       15.05      1.60 o 
  -8   1   6       70.36       80.98      6.51 o 
  -7   1   6       39.92       45.03      3.07 o 
  -6   1   6       13.79       14.31      1.14 o 
  -5   1   6       21.00       23.28      1.66 o 
  -4   1   6      571.94      545.19     10.69 o 
  -3   1   6       14.53       20.54      1.91 o 
  -2   1   6       68.56       64.33      3.20 o 
  -1   1   6      601.08      643.18     13.03 o 
   0   1   6     1077.56     1147.39     40.32 o 
   1   1   6        1.27        4.91      1.46 o 
   2   1   6       61.59       47.82      2.32 o 
   3   1   6      146.11      152.23      4.45 o 
   4   1   6       17.33       19.44      1.88 o 
   5   1   6      121.31      129.09      4.74 o 
   6   1   6        0.72        1.97      0.72 o 
   7   1   6       13.42        8.77      1.95 o 
  -9   2   6       61.81       65.98      4.57 o 
  -8   2   6       14.00       16.64      1.96 o 
  -7   2   6       87.82       97.26      4.47 o 
  -6   2   6        2.85        2.30      1.10 o 
  -5   2   6       67.47       68.34      2.54 o 
  -4   2   6        0.70        2.24      0.84 o 
  -3   2   6      664.90      661.25     13.56 o 
  -2   2   6       98.99       86.60      4.65 o 
  -1   2   6      109.77      100.35      8.36 o 
   0   2   6      382.73      423.37     11.20 o 
   1   2   6       76.15       79.03      5.92 o 
   2   2   6        2.46        1.70      0.69 o 
   3   2   6        6.46        8.99      1.04 o 
   4   2   6      220.02      223.77     15.91 o 
   5   2   6       34.02       34.70      2.05 o 
   6   2   6       11.95       11.84      2.48 o 
   7   2   6        4.76        2.34      0.96 o 
  -9   3   6       33.13       37.46      2.36 o 
  -8   3   6       24.03       22.29      2.16 o 
  -7   3   6       10.87       10.32      1.58 o 
  -6   3   6      237.48      249.94      5.19 o 
  -5   3   6      194.83      215.02      4.49 o 
  -4   3   6        1.52        0.65      1.65 o 
  -3   3   6      101.30       82.93      6.83 o 
  -2   3   6       67.62       73.47      4.36 o 
  -1   3   6        0.16        0.40      2.98 o 
   0   3   6      143.24      151.66      6.88 o 
   1   3   6      291.30      306.98     10.33 o 
   2   3   6        2.79        3.06      0.75 o 
   3   3   6       96.92       92.84      4.47 o 
   4   3   6        0.07       -0.32      0.65 o 
   5   3   6      145.19      142.12      5.03 o 
   6   3   6       44.20       47.23      3.35 o 
   7   3   6        7.29        8.52      1.50 o 
  -9   4   6       24.18       25.28      1.86 o 
  -8   4   6        0.34        0.62      0.71 o 
  -7   4   6       21.73       21.18      2.10 o 
  -6   4   6      184.25      184.90      5.68 o 
  -5   4   6       33.11       33.13      1.54 o 
  -4   4   6       70.76       59.10      4.66 o 
  -3   4   6       90.76       77.29      6.72 o 
  -2   4   6       26.54       26.49      3.46 o 
  -1   4   6      676.07      611.85     18.09 o 
   0   4   6       10.37       11.55      2.62 o 
   1   4   6      198.87      195.20      8.38 o 
   2   4   6       45.01       42.35      1.75 o 
   3   4   6       57.05       69.17      2.79 o 
   4   4   6       11.14        6.56      1.22 o 
   5   4   6       41.25       54.23      3.18 o 
   6   4   6      127.57      117.83      5.70 o 
   7   4   6        1.54        1.64      0.85 o 
  -9   5   6        1.97        0.32      0.56 o 
  -8   5   6        6.72        6.92      1.74 o 
  -7   5   6        2.87        2.75      0.91 o 
  -6   5   6       99.40       97.34      6.06 o 
  -5   5   6       71.50       68.57      2.65 o 
  -4   5   6        1.94        1.48      0.85 o 
  -3   5   6       35.15       45.20      5.81 o 
  -2   5   6        8.52       12.12      2.02 o 
  -1   5   6        0.16        1.77      1.06 o 
   0   5   6       27.52       24.79      4.18 o 
   1   5   6       74.61       63.52      7.07 o 
   2   5   6      204.24      179.41      4.25 o 
   3   5   6      224.08      214.05      4.30 o 
   4   5   6        7.16        8.32      1.58 o 
   5   5   6       69.31       70.25      2.90 o 
   6   5   6        2.38        4.37      0.89 o 
  -9   6   6        0.03       -0.64      0.64 o 
  -8   6   6       18.24       12.51      1.45 o 
  -7   6   6        0.02       -0.23      0.83 o 
  -6   6   6      263.91      259.02      6.87 o 
  -5   6   6      157.89      150.84      3.96 o 
  -4   6   6       18.86       13.22      1.38 o 
  -3   6   6       17.85       11.46      2.74 o 
  -2   6   6      167.18      151.06      7.33 o 
  -1   6   6       94.15       84.18      5.43 o 
   0   6   6       11.86       13.94      2.60 o 
   1   6   6      262.77      301.46      7.23 o 
   2   6   6      165.97      164.03      4.15 o 
   3   6   6      181.73      192.36      5.22 o 
   4   6   6        1.77        1.29      0.64 o 
   5   6   6       98.32      106.21      4.28 o 
   6   6   6       11.83        9.65      1.22 o 
  -9   7   6        6.50        4.59      1.27 o 
  -8   7   6        3.08        2.37      1.05 o 
  -7   7   6      151.68      128.94      6.83 o 
  -6   7   6        6.23        9.13      1.95 o 
  -5   7   6        0.47        1.01      1.44 o 
  -4   7   6       99.55      101.32      5.95 o 
  -3   7   6      208.93      228.24      8.70 o 
  -2   7   6       76.39       66.58      3.18 o 
  -1   7   6       15.81        8.99      2.48 o 
   0   7   6       68.42       84.70     10.45 o 
   1   7   6        4.61        6.59      1.14 o 
   2   7   6      127.96      131.16      3.77 o 
   3   7   6       29.80       32.81      2.02 o 
   4   7   6       68.72       67.12      3.49 o 
   5   7   6       24.46       26.57      2.12 o 
   6   7   6        5.93        4.94      1.31 o 
  -8   8   6       18.45       14.17      1.53 o 
  -7   8   6        6.49        5.04      1.60 o 
  -6   8   6       25.98       25.32      3.24 o 
  -5   8   6      136.54      143.31      7.42 o 
  -4   8   6       20.59       18.28      2.74 o 
  -3   8   6       69.16       76.32      5.22 o 
  -2   8   6      171.66      170.77      5.29 o 
  -1   8   6       74.84       82.91      3.65 o 
   0   8   6       15.47       13.91      2.26 o 
   1   8   6       46.38       52.25      2.99 o 
   2   8   6      400.81      404.32      8.58 o 
   3   8   6      111.89      105.20      3.54 o 
   4   8   6        1.30        2.89      0.92 o 
   5   8   6       75.36       63.60      3.64 o 
   6   8   6        0.52        0.02      0.42 o 
  -8   9   6        0.14       -0.50      0.67 o 
  -7   9   6       45.13       44.78      2.86 o 
  -6   9   6        8.07        6.73      1.20 o 
  -5   9   6        0.06        0.03      1.01 o 
  -4   9   6        1.00        3.25      1.40 o 
  -3   9   6      174.98      174.22      8.07 o 
  -2   9   6       10.04        9.34      1.43 o 
  -1   9   6       54.79       59.68      3.23 o 
   0   9   6       45.45       43.04      2.75 o 
   1   9   6       89.11      104.09      4.28 o 
   2   9   6       11.66       11.93      2.34 o 
   3   9   6      232.05      225.28      9.57 o 
   4   9   6        0.92        0.56      0.91 o 
   5   9   6       21.37       21.11      2.66 o 
  -8  10   6        0.00        0.24      0.43 o 
  -7  10   6        1.14        1.24      1.39 o 
  -6  10   6       63.85       72.93      5.44 o 
  -5  10   6      219.88      223.89      9.62 o 
  -4  10   6      813.13      846.49     18.42 o 
  -3  10   6      406.69      424.28      8.89 o 
  -2  10   6      359.12      388.78      6.90 o 
  -1  10   6       36.26       48.27      3.01 o 
   0  10   6      167.41      157.11      5.88 o 
   1  10   6       24.73       30.11      2.36 o 
   2  10   6       67.30       75.92      5.44 o 
   3  10   6        4.79        9.47      2.10 o 
   4  10   6        1.47       -0.39      1.00 o 
   5  10   6        2.57        1.92      0.99 o 
  -7  11   6        0.81        2.75      1.38 o 
  -6  11   6      106.41      100.10      6.30 o 
  -5  11   6       70.08       69.76      5.46 o 
  -4  11   6       55.81       47.64      4.51 o 
  -3  11   6      351.13      362.11      8.39 o 
  -2  11   6       11.01       14.99      1.80 o 
  -1  11   6       18.60       18.27      1.96 o 
   0  11   6      168.57      181.68      5.73 o 
   1  11   6       19.49       27.86      3.27 o 
   2  11   6        0.55        1.96      1.25 o 
   3  11   6        0.14        1.49      1.28 o 
   4  11   6       13.84       11.77      2.10 o 
   5  11   6       12.89       12.27      1.89 o 
  -7  12   6        0.90        2.73      1.78 o 
  -6  12   6        0.73        0.63      1.00 o 
  -5  12   6       33.55       36.09      3.84 o 
  -4  12   6      103.32       88.76      4.16 o 
  -3  12   6       52.00       49.78      3.16 o 
  -2  12   6      142.77      157.66      5.60 o 
  -1  12   6      423.87      397.76     14.43 o 
   0  12   6       60.75       78.28      5.50 o 
   1  12   6       77.51       73.21      5.35 o 
   2  12   6       49.34       54.45      4.58 o 
   3  12   6       25.54       25.80      3.12 o 
   4  12   6       13.53       12.11      2.03 o 
  -6  13   6        0.96        1.21      1.01 o 
  -5  13   6       62.22       51.26      4.38 o 
  -4  13   6        3.24        4.63      1.10 o 
  -3  13   6      105.88      113.77      4.83 o 
  -2  13   6        6.20        7.77      1.31 o 
  -1  13   6        9.49        8.21      1.08 o 
   0  13   6        1.65        2.09      1.36 o 
   1  13   6      197.04      196.96      8.50 o 
   2  13   6       37.57       34.11      3.49 o 
   3  13   6       15.80       17.93      2.37 o 
   4  13   6        1.27        0.98      0.68 o 
  -6  14   6       44.87       51.74      3.71 o 
  -5  14   6       25.39       23.17      2.78 o 
  -4  14   6        0.20        0.44      1.21 o 
  -3  14   6        0.91        0.32      0.85 o 
  -2  14   6        2.74        2.76      0.93 o 
  -1  14   6       41.64       33.87      3.85 o 
   0  14   6       45.95       45.79      2.96 o 
   1  14   6       66.24       60.20      4.50 o 
   2  14   6        1.39        1.21      0.92 o 
   3  14   6       26.07       22.53      2.47 o 
  -5  15   6        3.07        3.23      1.16 o 
  -4  15   6        1.74        1.26      1.30 o 
  -3  15   6        0.42       -0.57      0.57 o 
  -2  15   6        5.39        3.31      1.42 o 
  -1  15   6       10.84       11.84      2.27 o 
   0  15   6        3.28        2.23      1.33 o 
   1  15   6        0.71        0.26      0.58 o 
   2  15   6        0.10        0.14      0.65 o 
  -3  16   6        6.08        7.28      1.48 o 
  -2  16   6        7.74        7.38      1.59 o 
  -1  16   6        1.21       -0.01      0.69 o 
   0  16   6       14.48       19.56      2.60 o 
   1  16   6       12.21        9.64      1.84 o 
  -1  17   6       20.67       18.01      2.23 o 
  -9   1   7       43.77       51.02      2.82 o 
  -8   1   7       35.64       41.15      2.87 o 
  -7   1   7      111.34      126.08      5.16 o 
  -6   1   7      114.06      115.15      3.21 o 
  -5   1   7       53.14       61.08      3.06 o 
  -4   1   7        3.87        2.41      0.69 o 
  -3   1   7       82.77       85.68      7.31 o 
  -2   1   7      706.20      666.65     20.52 o 
  -1   1   7      122.99      124.75      9.05 o 
   0   1   7       47.26       46.53      8.23 o 
   1   1   7       49.40       50.46      2.16 o 
   2   1   7       67.96       75.26      2.81 o 
   3   1   7       31.06       27.94      4.39 o 
   4   1   7       43.87       44.53      2.83 o 
   5   1   7       29.67       30.49      2.29 o 
   6   1   7        7.40        7.22      1.23 o 
  -9   2   7        9.16        8.33      1.73 o 
  -8   2   7       35.32       31.68      3.11 o 
  -7   2   7        9.48        8.20      2.34 o 
  -6   2   7      212.75      223.93      4.47 o 
  -5   2   7       10.15       10.48      1.11 o 
  -4   2   7       40.65       47.93      2.59 o 
  -3   2   7        8.51        6.68      1.98 o 
  -2   2   7      650.00      661.67     21.08 o 
  -1   2   7     1164.23     1110.42     19.05 o 
   0   2   7        0.79        3.19      1.84 o 
   1   2   7       48.99       59.00      2.93 o 
   2   2   7       88.38      111.34      4.75 o 
   3   2   7        0.00        0.60      0.51 o 
   4   2   7       47.17       55.69      3.12 o 
   5   2   7        2.44        0.74      0.55 o 
   6   2   7      198.00      211.97      7.59 o 
  -9   3   7        0.14       -0.87      0.87 o 
  -8   3   7       49.63       47.21      4.82 o 
  -7   3   7       54.75       50.87      3.26 o 
  -6   3   7       31.41       34.85      2.02 o 
  -5   3   7       20.70       16.43      1.34 o 
  -4   3   7       69.46       70.08      2.56 o 
  -3   3   7        0.10        1.59      1.83 o 
  -2   3   7       76.17       79.71      7.65 o 
  -1   3   7       16.15       10.65      2.86 o 
   0   3   7      115.70      102.40      8.33 o 
   1   3   7       11.80        8.39      1.13 o 
   2   3   7       79.37       71.60      4.09 o 
   3   3   7      383.30      399.48      9.49 o 
   4   3   7      209.50      198.76     14.43 o 
   5   3   7        5.00        4.68      1.48 o 
   6   3   7        0.48        1.87      1.08 o 
  -9   4   7        9.17        9.09      1.16 o 
  -8   4   7       51.12       48.37      3.01 o 
  -7   4   7       73.86       77.83      3.95 o 
  -6   4   7      647.02      649.08      8.79 o 
  -5   4   7       28.51       25.90      1.90 o 
  -4   4   7      169.80      171.35      4.30 o 
  -3   4   7       48.86       50.18      3.92 o 
  -2   4   7       17.95       19.65      3.89 o 
  -1   4   7        4.70        7.00      1.60 o 
   0   4   7       64.29       67.27      4.16 o 
   1   4   7        7.66       10.09      1.05 o 
   2   4   7       19.50       17.35      1.43 o 
   3   4   7       23.38       27.17      2.33 o 
   4   4   7       16.19       14.83      2.42 o 
   5   4   7        0.00        0.59      0.77 o 
   6   4   7       45.07       42.24      3.37 o 
  -9   5   7        1.25        1.60      0.53 o 
  -8   5   7       27.15       23.46      2.98 o 
  -7   5   7        3.65        6.97      1.29 o 
  -6   5   7       53.22       62.49      3.34 o 
  -5   5   7        8.89        9.18      1.69 o 
  -4   5   7       60.97       46.87      2.71 o 
  -3   5   7       29.89       32.03      1.72 o 
  -2   5   7       68.05       61.22      4.21 o 
  -1   5   7        5.48        8.54      3.32 o 
   0   5   7        0.58        0.32      0.45 o 
   1   5   7        0.12        0.02      0.42 o 
   2   5   7       11.72       15.77      1.39 o 
   3   5   7        2.92        2.94      0.77 o 
   4   5   7       16.25       14.45      1.97 o 
   5   5   7       22.31       25.21      2.91 o 
   6   5   7        2.16        3.50      1.06 o 
  -8   6   7       10.96       13.63      2.21 o 
  -7   6   7        8.84        8.06      1.93 o 
  -6   6   7      163.21      161.68      7.59 o 
  -5   6   7       48.74       49.69      3.59 o 
  -4   6   7       29.33       24.18      2.01 o 
  -3   6   7      153.58      153.50      7.37 o 
  -2   6   7      221.24      220.26     11.45 o 
  -1   6   7      315.47      319.65      9.89 o 
   0   6   7       29.95       31.77      2.15 o 
   1   6   7       19.79       17.01      1.39 o 
   2   6   7      621.16      614.03     10.38 o 
   3   6   7      176.08      204.70      5.05 o 
   4   6   7      116.87      135.02      5.29 o 
   5   6   7       50.74       41.68      2.49 o 
   6   6   7       24.46       18.45      2.03 o 
  -8   7   7       81.00       72.20      4.75 o 
  -7   7   7        2.67        2.36      1.24 o 
  -6   7   7        9.59        9.82      1.97 o 
  -5   7   7       11.57       11.83      3.19 o 
  -4   7   7       51.12       57.40      4.69 o 
  -3   7   7      431.15      429.32     12.56 o 
  -2   7   7       72.60       75.52      3.65 o 
  -1   7   7       38.03       26.94      3.07 o 
   0   7   7       23.22       20.79      2.67 o 
   1   7   7       11.30       19.79      1.49 o 
   2   7   7       65.79       65.42      2.82 o 
   3   7   7        6.84        8.23      1.95 o 
   4   7   7       26.23       27.13      2.18 o 
   5   7   7       15.11       11.26      1.32 o 
  -8   8   7        4.58        1.12      0.52 o 
  -7   8   7       11.10       12.15      2.15 o 
  -6   8   7        0.44       -0.67      0.89 o 
  -5   8   7       81.04       78.84      5.63 o 
  -4   8   7      598.51      634.58     15.72 o 
  -3   8   7      173.76      177.33      8.29 o 
  -2   8   7        0.39        0.22      0.74 o 
  -1   8   7       10.21        9.18      1.84 o 
   0   8   7       48.22       47.28      4.21 o 
   1   8   7       20.42       24.56      2.23 o 
   2   8   7       42.26       42.60      2.92 o 
   3   8   7        0.00       -0.11      0.59 o 
   4   8   7        3.17        1.64      0.65 o 
   5   8   7       13.76       12.36      1.26 o 
  -8   9   7        4.86        5.01      1.26 o 
  -7   9   7       18.91       16.82      2.42 o 
  -6   9   7        2.34        0.70      0.88 o 
  -5   9   7       22.14       26.79      3.39 o 
  -4   9   7       72.65       74.02      5.54 o 
  -3   9   7      244.08      252.21     10.05 o 
  -2   9   7       61.18       63.25      3.53 o 
  -1   9   7      161.04      168.97      5.68 o 
   0   9   7      138.62      161.23      5.55 o 
   1   9   7       84.58       84.80      4.04 o 
   2   9   7      180.22      174.94      8.66 o 
   3   9   7       34.76       36.20      3.81 o 
   4   9   7        6.36        5.49      1.53 o 
   5   9   7        0.14       -0.85      0.85 o 
  -7  10   7        1.57        1.62      1.06 o 
  -6  10   7        0.10        0.07      0.97 o 
  -5  10   7       37.26       41.43      4.16 o 
  -4  10   7        0.75        1.56      1.33 o 
  -3  10   7       24.04       22.33      3.22 o 
  -2  10   7      135.48      139.26      7.51 o 
  -1  10   7        2.95        3.11      0.96 o 
   0  10   7        4.98        5.93      0.94 o 
   1  10   7       32.53       31.16      2.00 o 
   2  10   7       36.64       37.76      2.92 o 
   3  10   7        1.22        2.91      1.45 o 
   4  10   7       40.46       33.98      3.24 o 
  -7  11   7        6.55        9.44      1.19 o 
  -6  11   7       18.50       20.60      2.76 o 
  -5  11   7       58.75       63.47      4.99 o 
  -4  11   7      128.12      126.91      7.19 o 
  -3  11   7       22.95       27.68      3.52 o 
  -2  11   7        1.44        1.49      0.72 o 
  -1  11   7       19.12       24.61      2.27 o 
   0  11   7       15.47       18.87      1.58 o 
   1  11   7       14.61        7.55      1.26 o 
   2  11   7        3.00        3.48      1.24 o 
   3  11   7        3.96        3.27      1.19 o 
   4  11   7        0.53        0.48      0.65 o 
  -6  12   7        2.45        4.85      1.53 o 
  -5  12   7        3.12        1.25      0.88 o 
  -4  12   7       13.83       10.75      2.23 o 
  -3  12   7        0.72        0.92      0.96 o 
  -2  12   7        0.63        1.00      0.61 o 
  -1  12   7       27.84       31.69      2.05 o 
   0  12   7        4.09        1.32      1.11 o 
   1  12   7        7.04        7.34      1.82 o 
   2  12   7        7.42        6.68      1.77 o 
   3  12   7        9.02        7.45      1.53 o 
   4  12   7        5.37        4.54      1.10 o 
  -6  13   7       29.47       26.73      2.78 o 
  -5  13   7       44.84       47.72      4.03 o 
  -4  13   7       35.55       34.82      3.52 o 
  -3  13   7        4.45        3.76      0.92 o 
  -2  13   7        7.73        5.19      1.10 o 
  -1  13   7       16.52       20.23      1.96 o 
   0  13   7        0.60        1.38      1.08 o 
   1  13   7        1.03       -0.82      0.82 o 
   2  13   7        0.15       -0.39      0.74 o 
   3  13   7        0.00        0.24      0.81 o 
  -5  14   7        1.50        1.98      1.00 o 
  -4  14   7        4.86        3.47      1.22 o 
  -3  14   7       16.38       18.36      1.77 o 
  -2  14   7        0.03       -0.46      0.53 o 
  -1  14   7        0.23        0.10      0.68 o 
   0  14   7       31.33       25.39      2.75 o 
   1  14   7       21.93       16.56      2.30 o 
   2  14   7       43.47       42.20      3.30 o 
  -4  15   7        1.27        1.88      1.04 o 
  -3  15   7        9.71       12.29      2.47 o 
  -2  15   7       25.78       31.04      3.07 o 
  -1  15   7        1.46       -1.05      1.05 o 
   0  15   7        1.04        1.10      0.76 o 
   1  15   7        1.67        4.59      1.37 o 
  -1  16   7        1.84        3.93      1.17 o 
  -9   0   8        1.96        2.96      1.11 o 
  -8   0   8        4.15        4.83      1.60 o 
  -7   0   8       62.12       57.29      3.52 o 
  -6   0   8      187.17      201.11      6.09 o 
  -5   0   8       41.49       43.94      2.78 o 
  -4   0   8      225.48      225.54      8.63 o 
  -3   0   8      140.62      166.32      7.21 o 
  -2   0   8       57.00       75.17      4.73 o 
  -1   0   8     1053.85     1087.34     17.65 o 
   0   0   8        0.53        3.57      1.24 o 
   1   0   8      652.60      641.23     13.52 o 
   2   0   8      382.52      378.64      8.01 o 
   3   0   8       16.59       14.83      2.42 o 
   4   0   8        8.65       17.93      2.61 o 
   5   0   8        0.48       -0.54      0.92 o 
  -9   1   8       92.72       87.07      3.43 o 
  -8   1   8       11.33        9.70      1.36 o 
  -7   1   8       94.46      103.09      3.09 o 
  -6   1   8       23.44       27.43      1.61 o 
  -5   1   8       40.38       44.02      1.95 o 
  -4   1   8       24.52       26.36      2.12 o 
  -3   1   8       32.80       35.37      2.37 o 
  -2   1   8        1.85        2.31      0.66 o 
  -1   1   8        9.45        9.12      1.20 o 
   0   1   8       75.00       63.80      3.11 o 
   1   1   8        1.82        0.39      0.46 o 
   2   1   8        1.50        1.90      0.85 o 
   3   1   8      104.14      106.52      4.38 o 
   4   1   8       67.87       70.05      3.45 o 
   5   1   8        3.42        1.30      0.57 o 
  -9   2   8       14.85       15.42      2.06 o 
  -8   2   8        1.27        1.76      0.87 o 
  -7   2   8        0.71        0.54      0.47 o 
  -6   2   8       21.90       16.91      1.27 o 
  -5   2   8       70.07       69.13      3.46 o 
  -4   2   8        0.38        0.94      0.66 o 
  -3   2   8       75.25       83.05      2.94 o 
  -2   2   8       14.72       15.29      1.52 o 
  -1   2   8       66.83       68.48      3.21 o 
   0   2   8       41.67       41.03      4.09 o 
   1   2   8       55.57       61.39      3.01 o 
   2   2   8      294.68      312.73      8.43 o 
   3   2   8       18.74       21.96      2.02 o 
   4   2   8        3.52        3.19      0.87 o 
   5   2   8        1.23        0.88      0.54 o 
  -9   3   8        1.36        0.37      0.59 o 
  -8   3   8        6.20        5.31      1.10 o 
  -7   3   8      169.15      171.18      4.88 o 
  -6   3   8      189.90      180.11      5.70 o 
  -5   3   8       23.22       26.32      2.11 o 
  -4   3   8       10.92       13.77      1.25 o 
  -3   3   8       18.64       18.87      1.44 o 
  -2   3   8        7.88        6.64      1.04 o 
  -1   3   8        2.68        2.63      1.33 o 
   0   3   8       86.37       75.44      4.71 o 
   1   3   8       12.12       13.46      2.06 o 
   2   3   8        7.63        9.07      1.12 o 
   3   3   8        9.93        8.44      1.26 o 
   4   3   8        2.69        1.25      0.97 o 
   5   3   8       11.00       10.71      1.87 o 
  -9   4   8       12.76       14.52      1.91 o 
  -8   4   8        0.49        0.84      0.92 o 
  -7   4   8      144.79      158.09      5.44 o 
  -6   4   8       36.28       41.44      2.18 o 
  -5   4   8       41.70       37.84      2.52 o 
  -4   4   8       84.88       82.84      3.09 o 
  -3   4   8       42.54       43.38      2.16 o 
  -2   4   8      102.39       97.38      7.04 o 
  -1   4   8      145.97      139.37      3.66 o 
   0   4   8        1.04        1.66      0.63 o 
   1   4   8       19.02       14.02      1.31 o 
   2   4   8      150.07      169.90      5.68 o 
   3   4   8      293.96      289.48     10.31 o 
   4   4   8        6.71        8.49      1.79 o 
   5   4   8        0.97        0.62      0.66 o 
  -8   5   8       27.99       28.00      3.10 o 
  -7   5   8       15.28       13.17      2.44 o 
  -6   5   8        5.45        3.14      1.37 o 
  -5   5   8      197.54      198.67      5.81 o 
  -4   5   8       32.96       29.53      2.13 o 
  -3   5   8        6.47        6.88      1.30 o 
  -2   5   8      285.62      297.86      6.53 o 
  -1   5   8       50.83       48.40      2.71 o 
   0   5   8        9.24        3.48      0.84 o 
   1   5   8       66.25       69.42      2.86 o 
   2   5   8       19.73       23.60      1.73 o 
   3   5   8       88.30       83.93      5.58 o 
   4   5   8       34.20       30.63      3.23 o 
   5   5   8       24.45       24.02      2.48 o 
  -8   6   8        0.08        0.39      0.79 o 
  -7   6   8        6.75        6.28      1.67 o 
  -6   6   8        0.06        0.03      0.83 o 
  -5   6   8        5.58        7.06      1.20 o 
  -4   6   8       27.60       21.83      1.99 o 
  -3   6   8       11.36        8.05      1.97 o 
  -2   6   8        2.69        2.24      1.33 o 
  -1   6   8        1.08        1.48      1.26 o 
   0   6   8        3.05        4.15      0.91 o 
   1   6   8      121.10      112.60      3.66 o 
   2   6   8        3.67        3.53      0.80 o 
   3   6   8       70.98       75.31      3.53 o 
   4   6   8        0.03        0.39      0.67 o 
   5   6   8        7.00        8.62      1.52 o 
  -8   7   8        6.60        3.48      1.07 o 
  -7   7   8       37.66       33.79      3.53 o 
  -6   7   8       97.03      102.24      6.03 o 
  -5   7   8       90.37       96.63      9.67 o 
  -4   7   8       88.54       86.78      5.89 o 
  -3   7   8      121.68      124.38      7.11 o 
  -2   7   8      216.68      248.19     10.01 o 
  -1   7   8       34.09       39.94      3.86 o 
   0   7   8        6.55        5.32      1.05 o 
   1   7   8       18.20       21.00      1.62 o 
   2   7   8       28.12       24.29      1.75 o 
   3   7   8        0.10        0.59      0.69 o 
   4   7   8        8.27        9.11      1.15 o 
  -8   8   8        5.71        5.94      1.24 o 
  -7   8   8        7.89        6.57      1.10 o 
  -6   8   8        0.27        0.06      0.75 o 
  -5   8   8      208.25      204.97      8.92 o 
  -4   8   8       77.98       80.06      5.70 o 
  -3   8   8       29.90       39.10      4.08 o 
  -2   8   8      458.61      468.96     13.96 o 
  -1   8   8      172.61      207.53      6.42 o 
   0   8   8      124.58      147.34      7.48 o 
   1   8   8        0.48        0.59      0.88 o 
   2   8   8       91.55       98.03      3.35 o 
   3   8   8       93.53       76.64      3.40 o 
   4   8   8        0.65       -0.09      0.45 o 
  -7   9   8        4.38        4.28      0.96 o 
  -6   9   8        0.54        0.47      0.96 o 
  -5   9   8        6.05        4.96      1.56 o 
  -4   9   8       31.03       29.81      3.62 o 
  -3   9   8       10.92        9.14      2.18 o 
  -2   9   8       93.23      107.90      6.79 o 
  -1   9   8       53.61       57.60      3.45 o 
   0   9   8        8.06        4.35      0.89 o 
   1   9   8       27.32       29.71      2.42 o 
   2   9   8      135.15      130.38      4.88 o 
   3   9   8        5.83        4.67      1.32 o 
   4   9   8        1.73        1.17      0.56 o 
  -7  10   8       14.95       19.56      1.64 o 
  -6  10   8       40.61       35.73      3.52 o 
  -5  10   8       23.60       28.77      3.37 o 
  -4  10   8        2.55        0.07      1.04 o 
  -3  10   8        5.88        6.63      1.83 o 
  -2  10   8        1.08        0.76      1.10 o 
  -1  10   8        2.55        1.59      0.92 o 
   0  10   8       38.21       37.38      2.45 o 
   1  10   8        0.24        0.52      0.55 o 
   2  10   8       25.13       25.44      3.04 o 
   3  10   8      123.34      114.46      5.74 o 
  -6  11   8        2.05        0.69      0.79 o 
  -5  11   8       48.10       37.11      3.72 o 
  -4  11   8      180.05      189.23      8.45 o 
  -3  11   8       16.00       21.46      2.97 o 
  -2  11   8       69.85       72.33      5.41 o 
  -1  11   8       54.50       48.52      2.46 o 
   0  11   8       23.65       26.70      1.83 o 
   1  11   8        9.23        6.52      1.21 o 
   2  11   8        5.64        6.64      1.67 o 
   3  11   8       42.58       30.21      2.83 o 
  -6  12   8       20.27       16.25      2.18 o 
  -5  12   8       25.68       24.10      2.84 o 
  -4  12   8        0.57        0.67      0.93 o 
  -3  12   8       14.96       15.41      2.46 o 
  -2  12   8        0.03       -1.01      1.17 o 
  -1  12   8       29.37       20.03      2.16 o 
   0  12   8       22.01       19.63      3.34 o 
   1  12   8        3.79        3.80      1.29 o 
   2  12   8       10.78        5.49      1.40 o 
  -5  13   8      105.91      110.78      5.55 o 
  -4  13   8        7.81       10.55      1.88 o 
  -3  13   8        0.79        0.20      0.77 o 
  -2  13   8        1.57        1.00      0.77 o 
  -1  13   8        1.79       -0.65      0.65 o 
   0  13   8       10.96        5.11      1.40 o 
   1  13   8        0.01        2.10      1.03 o 
   2  13   8        4.19        4.20      1.15 o 
  -4  14   8       11.04        9.90      1.64 o 
  -3  14   8        0.01       -0.96      0.96 o 
  -2  14   8        7.85        6.78      1.38 o 
  -1  14   8        9.87       15.01      2.11 o 
   0  14   8        3.41        3.42      1.14 o 
  -8   1   9       22.12       20.10      1.80 o 
  -7   1   9      137.27      136.97      3.41 o 
  -6   1   9        8.07        9.36      0.96 o 
  -5   1   9      162.15      162.92      5.44 o 
  -4   1   9        0.62        2.83      0.81 o 
  -3   1   9        2.23        1.73      1.13 o 
  -2   1   9       46.47       47.54      2.90 o 
  -1   1   9       19.13       24.47      2.08 o 
   0   1   9      237.98      251.72      6.23 o 
   1   1   9        5.92        2.77      0.75 o 
   2   1   9        0.88        1.18      0.66 o 
   3   1   9       12.19        9.18      1.33 o 
   4   1   9        2.49        2.34      0.72 o 
  -8   2   9       30.40       31.12      3.33 o 
  -7   2   9        3.70        4.98      0.85 o 
  -6   2   9      112.72      122.47      3.84 o 
  -5   2   9       14.39       15.86      1.42 o 
  -4   2   9       47.44       50.61      3.04 o 
  -3   2   9       40.32       45.27      2.45 o 
  -2   2   9        0.66       -0.07      0.55 o 
  -1   2   9      284.53      286.34      6.90 o 
   0   2   9      156.03      161.33      8.69 o 
   1   2   9       95.41       99.43      3.72 o 
   2   2   9      116.78      106.63      6.09 o 
   3   2   9      290.60      313.81     18.78 o 
   4   2   9        4.43        0.68      0.47 o 
  -8   3   9        0.34        0.67      0.83 o 
  -7   3   9       14.92       14.06      1.44 o 
  -6   3   9      143.45      135.07      5.18 o 
  -5   3   9       36.52       36.25      2.56 o 
  -4   3   9       32.20       35.12      2.55 o 
  -3   3   9      212.16      214.38      6.60 o 
  -2   3   9       28.57       25.92      2.13 o 
  -1   3   9       25.92       32.30      3.08 o 
   0   3   9       93.80      104.42      4.21 o 
   1   3   9        3.31        2.99      0.73 o 
   2   3   9       21.77       16.64      1.43 o 
   3   3   9       14.20       13.85      1.49 o 
   4   3   9        6.37        4.85      1.36 o 
  -8   4   9        0.06       -0.55      0.86 o 
  -7   4   9       62.20       65.07      4.85 o 
  -6   4   9       16.34       17.97      1.51 o 
  -5   4   9        7.03        6.69      1.15 o 
  -4   4   9       82.62       81.96      3.23 o 
  -3   4   9      131.69      140.93      4.09 o 
  -2   4   9       56.78       59.23      3.18 o 
  -1   4   9      152.41      163.87      5.19 o 
   0   4   9       30.40       32.47      4.44 o 
   1   4   9        4.73        4.17      0.80 o 
   2   4   9        0.11        1.04      0.77 o 
   3   4   9        7.68        7.03      1.77 o 
   4   4   9        4.37        6.92      1.50 o 
  -8   5   9       30.50       27.45      2.80 o 
  -7   5   9      115.34      114.36      6.30 o 
  -6   5   9      144.27      140.92      6.81 o 
  -5   5   9      107.03      107.81      5.38 o 
  -4   5   9        4.87        5.79      0.90 o 
  -3   5   9       62.90       72.52      2.92 o 
  -2   5   9      698.19      725.48     17.77 o 
  -1   5   9      120.45      112.12      4.30 o 
   0   5   9      107.48      111.95      4.92 o 
   1   5   9      198.74      191.37      6.16 o 
   2   5   9      262.20      292.57      7.26 o 
   3   5   9        0.30        1.06      0.77 o 
   4   5   9       28.12       25.88      2.58 o 
  -8   6   9        9.65        9.91      1.62 o 
  -7   6   9       17.70       13.18      2.16 o 
  -6   6   9        9.03        6.52      1.45 o 
  -5   6   9      132.90      136.83      4.78 o 
  -4   6   9      408.42      419.36      8.51 o 
  -3   6   9        1.76        0.65      1.02 o 
  -2   6   9      196.21      188.21      5.86 o 
  -1   6   9        6.03        8.34      1.22 o 
   0   6   9       39.60       41.23      2.23 o 
   1   6   9       62.01       70.23      2.87 o 
   2   6   9        0.11        2.80      0.92 o 
   3   6   9        2.38        3.67      1.24 o 
   4   6   9        0.86        1.92      0.82 o 
  -7   7   9        0.70       -0.26      0.80 o 
  -6   7   9        1.06        0.30      0.77 o 
  -5   7   9       52.15       53.86      4.43 o 
  -4   7   9       16.38       16.65      2.66 o 
  -3   7   9      133.54      150.34      7.88 o 
  -2   7   9        2.52        6.32      1.92 o 
  -1   7   9        0.01        0.24      0.98 o 
   0   7   9        8.84       10.55      1.16 o 
   1   7   9       46.93       42.97      2.24 o 
   2   7   9       24.35       27.07      1.72 o 
   3   7   9        2.04        2.02      1.00 o 
  -7   8   9        2.31        0.38      0.70 o 
  -6   8   9       21.84       15.41      2.29 o 
  -5   8   9       91.20      102.29      6.06 o 
  -4   8   9        1.87        1.97      1.28 o 
  -3   8   9      134.08      133.30      7.43 o 
  -2   8   9       21.80       28.62      3.60 o 
  -1   8   9       13.58       11.79      1.62 o 
   0   8   9        0.17        0.61      0.62 o 
   1   8   9        7.96       10.32      1.47 o 
   2   8   9        0.12        0.84      0.41 o 
   3   8   9       34.45       24.42      1.68 o 
  -7   9   9        3.18        2.58      0.93 o 
  -6   9   9        4.59        4.84      1.37 o 
  -5   9   9       52.05       54.12      4.38 o 
  -4   9   9        0.53        0.94      1.07 o 
  -3   9   9      142.39      140.44      7.59 o 
  -2   9   9       56.94       54.23      4.78 o 
  -1   9   9        3.61        2.19      1.33 o 
   0   9   9       48.82       49.69      2.80 o 
   1   9   9        4.29        3.87      0.79 o 
   2   9   9      124.09      106.76      3.92 o 
   3   9   9        8.87        4.64      1.12 o 
  -6  10   9        1.62        2.90      0.93 o 
  -5  10   9        1.92        1.84      1.05 o 
  -4  10   9        0.02       -0.17      0.98 o 
  -3  10   9       45.01       44.96      4.19 o 
  -2  10   9        0.20        0.32      1.00 o 
  -1  10   9        9.27       13.39      1.64 o 
   0  10   9        4.48        4.12      0.79 o 
   1  10   9        6.18        5.54      0.85 o 
   2  10   9        0.39        2.13      1.07 o 
  -6  11   9        1.19        1.61      0.84 o 
  -5  11   9        1.81        0.93      0.84 o 
  -4  11   9        1.60        3.13      1.26 o 
  -3  11   9       47.27       56.08      4.47 o 
  -2  11   9        1.26        0.82      0.96 o 
  -1  11   9        4.55        3.55      1.29 o 
   0  11   9        0.75       -0.24      0.74 o 
   1  11   9       11.87        8.83      1.72 o 
   2  11   9        9.71        4.56      1.13 o 
  -5  12   9       19.88       19.39      2.28 o 
  -4  12   9        3.66        2.86      1.18 o 
  -3  12   9        7.95        9.58      1.82 o 
  -2  12   9       20.45       23.75      2.80 o 
  -1  12   9        7.49        5.79      1.46 o 
   0  12   9        0.10        1.56      0.91 o 
   1  12   9       23.61       21.57      2.34 o 
  -4  13   9        0.15        0.60      0.74 o 
  -3  13   9        2.60        3.59      1.15 o 
  -2  13   9        0.97        4.65      1.27 o 
  -1  13   9       15.93        7.67      1.42 o 
  -8   0  10      108.19       99.43      4.73 o 
  -7   0  10       91.17       89.80      7.73 o 
  -6   0  10       21.26       24.81      2.99 o 
  -5   0  10       46.84       48.22      4.24 o 
  -4   0  10       34.71       42.98      4.09 o 
  -3   0  10       41.72       56.44      4.69 o 
  -2   0  10       19.47       19.07      2.79 o 
  -1   0  10        0.18        0.70      0.81 o 
   0   0  10       37.08       36.22      3.64 o 
   1   0  10       14.58       11.48      2.14 o 
   2   0  10       41.91       44.05      3.78 o 
   3   0  10       13.75        9.52      1.76 o 
  -8   1  10       35.23       34.49      2.87 o 
  -7   1  10        9.86       11.16      1.15 o 
  -6   1  10       61.40       65.20      3.34 o 
  -5   1  10        7.46        7.64      1.30 o 
  -4   1  10       53.46       60.39      3.40 o 
  -3   1  10       25.23       20.83      2.08 o 
  -2   1  10        2.21        2.23      0.81 o 
  -1   1  10        3.46        2.98      1.75 o 
   0   1  10       36.36       30.93      3.00 o 
   1   1  10       34.84       41.61      2.72 o 
   2   1  10        4.18        3.50      0.89 o 
   3   1  10        3.97        4.08      0.79 o 
  -8   2  10        1.25        0.29      0.59 o 
  -7   2  10        4.82        3.68      0.62 o 
  -6   2  10        0.03        0.73      0.48 o 
  -5   2  10       80.70       84.79      3.92 o 
  -4   2  10       30.55       37.17      2.64 o 
  -3   2  10       60.79       67.05      3.57 o 
  -2   2  10       23.64       26.35      2.26 o 
  -1   2  10       98.19      111.98      5.09 o 
   0   2  10        9.95        7.48      1.07 o 
   1   2  10       40.66       38.41      2.11 o 
   2   2  10       22.52       19.64      1.78 o 
   3   2  10       29.98       26.75      1.88 o 
  -7   3  10       47.42       46.45      2.53 o 
  -6   3  10      208.16      197.31      4.55 o 
  -5   3  10      113.91      121.96      4.55 o 
  -4   3  10       59.46       60.18      3.31 o 
  -3   3  10       14.86       11.21      1.24 o 
  -2   3  10       87.07       93.61      4.84 o 
  -1   3  10      216.94      253.35     13.09 o 
   0   3  10       19.36       13.02      1.31 o 
   1   3  10       29.61       38.69      2.13 o 
   2   3  10        0.87       -0.04      0.88 o 
   3   3  10        0.96        1.11      0.59 o 
  -7   4  10       36.18       33.55      3.15 o 
  -6   4  10        0.04        1.02      0.56 o 
  -5   4  10        4.26        3.94      1.00 o 
  -4   4  10       10.33        9.10      1.10 o 
  -3   4  10       23.87       21.48      1.65 o 
  -2   4  10       40.21       42.20      2.31 o 
  -1   4  10      142.99      140.48      9.64 o 
   0   4  10      106.76      101.82      3.66 o 
   1   4  10        1.37        2.47      0.92 o 
   2   4  10        1.80        1.75      0.98 o 
   3   4  10        7.25        9.82      1.69 o 
  -7   5  10       58.57       48.12      3.70 o 
  -6   5  10       47.22       44.96      2.64 o 
  -5   5  10        9.55        9.08      1.22 o 
  -4   5  10        0.85        0.93      0.55 o 
  -3   5  10       61.08       57.74      2.60 o 
  -2   5  10      205.77      208.56      8.63 o 
  -1   5  10      165.32      187.27      7.93 o 
   0   5  10        0.35        0.58      1.62 o 
   1   5  10        3.34        2.92      0.90 o 
   2   5  10       19.33       19.59      2.45 o 
   3   5  10        1.18        1.05      0.77 o 
  -7   6  10       12.39        8.26      1.52 o 
  -6   6  10       49.08       47.17      2.60 o 
  -5   6  10       41.37       37.80      2.40 o 
  -4   6  10        9.11        5.85      1.10 o 
  -3   6  10       43.27       43.19      2.73 o 
  -2   6  10       30.13       32.13      2.44 o 
  -1   6  10        3.98        2.97      0.99 o 
   0   6  10       40.02       45.86      2.82 o 
   1   6  10       71.87       74.29      3.49 o 
   2   6  10       24.27       17.75      2.17 o 
   3   6  10       36.82       32.72      2.64 o 
  -7   7  10        0.48        0.43      0.69 o 
  -6   7  10       33.72       31.30      3.07 o 
  -5   7  10        4.97        6.13      1.47 o 
  -4   7  10       43.60       38.57      3.77 o 
  -3   7  10       78.32       91.85      5.98 o 
  -2   7  10        0.74        0.85      1.01 o 
  -1   7  10        3.74        6.30      1.36 o 
   0   7  10       40.70       34.39      1.99 o 
   1   7  10       33.23       36.68      2.64 o 
   2   7  10       17.24       21.60      2.29 o 
  -6   8  10        5.95        4.79      0.87 o 
  -5   8  10        6.09        5.99      1.48 o 
  -4   8  10       62.61       57.04      4.46 o 
  -3   8  10       16.92       16.61      2.62 o 
  -2   8  10       20.53       20.11      2.91 o 
  -1   8  10       16.94       15.33      1.75 o 
   0   8  10        0.04        0.16      1.08 o 
   1   8  10       52.90       56.62      2.36 o 
   2   8  10       58.20       43.16      3.28 o 
  -6   9  10        9.57        7.30      1.43 o 
  -5   9  10       16.59       16.13      2.26 o 
  -4   9  10        3.56        1.73      0.96 o 
  -3   9  10        4.93        2.88      1.17 o 
  -2   9  10       22.14       19.94      2.81 o 
  -1   9  10        7.56        9.05      1.36 o 
   0   9  10       33.21       31.13      2.28 o 
   1   9  10        2.98        0.72      0.68 o 
  -5  10  10        2.80        2.33      0.82 o 
  -4  10  10        3.79        4.59      1.26 o 
  -3  10  10        1.12        1.05      0.86 o 
  -2  10  10        1.93        3.13      0.86 o 
  -1  10  10       51.14       52.21      2.83 o 
   0  10  10        2.16        3.32      1.11 o 
  -4  11  10       12.69       10.58      1.80 o 
  -3  11  10        1.38       -0.53      0.81 o 
  -2  11  10        0.39        0.68      0.75 o 
  -1  11  10        2.68        3.26      1.18 o 
   0  11  10       23.60       24.39      2.39 o 
  -3  12  10       22.92       20.61      2.25 o 
  -2  12  10        0.05       -0.10      0.56 o 
  -7   1  11       15.97       14.29      1.83 o 
  -6   1  11        9.71        7.89      1.13 o 
  -5   1  11        8.91       10.17      1.36 o 
  -4   1  11        0.41        0.93      0.72 o 
  -3   1  11       53.76       62.52      3.39 o 
  -2   1  11        2.37        1.63      0.81 o 
  -1   1  11       48.15       58.48      3.25 o 
   0   1  11        4.36        8.01      1.26 o 
   1   1  11        0.76        1.05      0.66 o 
   2   1  11        3.03        3.32      0.75 o 
  -6   2  11        4.64        3.95      0.95 o 
  -5   2  11        2.32        2.67      0.95 o 
  -4   2  11       46.92       49.12      3.21 o 
  -3   2  11       36.80       37.36      2.60 o 
  -2   2  11       65.01       73.47      2.96 o 
  -1   2  11       24.75       27.00      1.90 o 
   0   2  11       10.45       12.17      1.16 o 
   1   2  11        0.85        0.17      2.05 o 
   2   2  11       17.58       21.71      1.60 o 
  -6   3  11       15.86       13.68      1.41 o 
  -5   3  11       21.21       20.21      1.78 o 
  -4   3  11       30.95       28.97      2.22 o 
  -3   3  11       49.37       50.92      3.41 o 
  -2   3  11        0.04        0.37      0.58 o 
  -1   3  11        0.11        0.80      0.54 o 
   0   3  11        0.13        0.35      0.49 o 
   1   3  11        0.50       -0.23      0.44 o 
   2   3  11        1.83        1.81      0.78 o 
  -6   4  11        9.64        6.29      0.94 o 
  -5   4  11        0.39        0.26      0.49 o 
  -4   4  11        5.39        4.95      1.04 o 
  -3   4  11       33.03       32.72      1.92 o 
  -2   4  11        8.12        7.41      0.98 o 
  -1   4  11       52.64       52.48      2.39 o 
   0   4  11        1.76        0.83      0.62 o 
   1   4  11       63.85       56.20      3.94 o 
   2   4  11        8.21        7.68      1.36 o 
  -6   5  11        0.54       -0.02      0.71 o 
  -5   5  11       13.66       10.29      1.72 o 
  -4   5  11       53.83       50.27      2.19 o 
  -3   5  11        0.69        0.89      0.48 o 
  -2   5  11       57.68       68.20      3.83 o 
  -1   5  11       37.13       38.41      2.11 o 
   0   5  11        0.85        0.72      0.60 o 
   1   5  11        4.66        6.94      1.42 o 
  -5   6  11        0.11       -0.10      0.55 o 
  -4   6  11        0.82        0.81      0.62 o 
  -3   6  11        7.53        8.39      1.20 o 
  -2   6  11      201.27      197.86      5.53 o 
  -1   6  11        7.83        5.45      1.02 o 
   0   6  11        5.31        4.95      0.78 o 
   1   6  11       15.56       16.93      1.52 o 
  -5   7  11       18.85       19.54      2.18 o 
  -4   7  11        0.00        1.29      0.84 o 
  -3   7  11        4.55        2.92      1.07 o 
  -2   7  11       42.05       40.60      2.61 o 
  -1   7  11        5.12        4.43      0.98 o 
   0   7  11        0.81        0.47      0.52 o 
   1   7  11        6.09        3.60      1.14 o 
  -4   8  11        9.07        7.44      1.49 o 
  -3   8  11        5.99        4.04      1.23 o 
  -2   8  11        2.47        2.25      0.99 o 
  -1   8  11        0.13       -0.45      0.79 o 
   0   8  11        8.67       11.46      1.83 o 
  -4   9  11       31.65       28.27      2.63 o 
  -3   9  11        7.78        7.08      1.49 o 
  -2   9  11       15.17        9.84      1.75 o 
  -1   9  11       11.24        7.97      1.60 o 
  -2  10  11       16.21       16.34      2.01 o 
  -6   0  12        2.41        4.40      1.09 o 
  -5   0  12      302.04      289.77      8.61 o 
  -4   0  12      156.87      148.62      6.53 o 
  -3   0  12       45.67       47.21      3.82 o 
  -2   0  12       23.57       25.41      2.84 o 
  -1   0  12      237.49      254.56      8.55 o 
   0   0  12      233.64      251.05      7.97 o 
  -6   1  12       45.72       40.36      2.94 o 
  -5   1  12       33.78       36.80      2.18 o 
  -4   1  12       11.05        9.84      1.22 o 
  -3   1  12        8.53        8.51      1.21 o 
  -2   1  12        7.12        9.71      2.64 o 
  -1   1  12        2.46        1.73      0.73 o 
   0   1  12       25.70       20.10      1.66 o 
  -5   2  12       18.46       16.98      1.46 o 
  -4   2  12       11.41        9.60      1.24 o 
  -3   2  12        0.62        0.20      0.59 o 
  -2   2  12       35.23       33.53      2.22 o 
  -1   2  12       10.66       11.81      1.09 o 
   0   2  12      116.62      123.65      7.98 o 
  -5   3  12        1.51        0.96      0.49 o 
  -4   3  12       27.63       26.98      4.85 o 
  -3   3  12       18.47       12.79      1.37 o 
  -2   3  12        0.91        1.99      0.71 o 
  -1   3  12       28.01       32.55      1.82 o 
   0   3  12       29.24       31.57      2.45 o 
  -5   4  12       20.97       17.16      1.91 o 
  -4   4  12        7.44        9.72      1.14 o 
  -3   4  12       22.20       19.96      1.31 o 
  -2   4  12       20.58       16.07      1.20 o 
  -1   4  12        1.80        2.79      0.88 o 
   0   4  12        0.03        0.03      0.79 o 
  -4   5  12        0.13       -0.74      0.74 o 
  -3   5  12        0.03       -0.62      1.45 o 
  -2   5  12        7.98        6.07      0.96 o 
  -1   5  12       62.27       55.67      2.62 o 
  -3   6  12        0.65        0.80      0.66 o 
  -2   6  12       24.34       18.86      2.22 o 
  -1   6  12       48.36       48.96      3.53 o 
                                                 
